# Supplementary material for: Genome-Wide Investigation of Apyrase (APY) Genes in Peanut (Arachis hypogaea L.) and Functional Characterization of a Pod-Abundant Expression Promoter AhAPY2-1p
Source: Int J Mol Sci. 2023 Feb 27;24(5):4622. doi: 10.3390/ijms24054622 (PMC10003104; doi:10.3390/ijms24054622)
Supplement: Supplementary file 1 [file ijms-24-04622-s001.zip]

Archive with 7 entries (7 files):
- File S1.xlsx
- File S2.pdf
- Supplementary Figures.pdf
- Table S1.xlsx
- Table S2.xlsx
- Table S3.xlsx
- Table S4.xlsx
