# Supplementary material for: Genome-Wide Investigation of Apyrase (APY) Genes in Peanut (Arachis hypogaea L.) and Functional Characterization of a Pod-Abundant Expression Promoter AhAPY2-1p
Source: Int J Mol Sci. 2023 Feb 27;24(5):4622. doi: 10.3390/ijms24054622 (PMC10003104; doi:10.3390/ijms24054622)
Supplement: Supplementary file 1 [file ijms-24-04622-s001.zip › File S1.xlsx]

## Sheet: Sheet1
File S1: RNA seq- and gene-chip expression data of AhAPY2-1 gene in different tissues at different growth stages and under different hormones.
ChrID	Start	End	Strand	GeneID	ContigID	Primary_mRNA_CDS	Primary_mRNA_Protein	Primary_mRNA_Function	Primary_mRNA_KEGG	Primary_mRNA_GO	FPKM-10PC	FPKM-10PE	FPKM-20PE	FPKM-20PT	FPKM-30PC	FPKM-30PE	FPKM-40PT	FPKM-50PC	FPKM-50PE	FPKM-Peg	FPKM-Root	FPKM-Rtip1	FPKM-Rnod1	FPKM-RS	FPKM-Stem	FPKM-Stip	FPKM-Leaf	FPKM-Cot	FPKM-F	FPKM-SA	FPKM-PAC	FPKM-ETH	FPKM-ABA	FPKM-BR	FPKM-HorCK	FPKM-Dry	FPKM-DryCK	FPKM-LT	FPKM-LTCK	FPKM-P_def15_01	FPKM-P_def20_01	FPKM-P_def30_01	FPKM-P_suf15_01	FPKM-P_suf20_01	FPKM-P_suf30_01	FPKM-PRS92C	FPKM-PRS92T	FPKM-PRSXHC	FPKM-PRSXHT
Chr16	122829171	122837922	-	AH16G28160	000187F	ATGCAAGTGCAAATTGAAAAGATGGATCTCAAAAGCCTCTTCACATTTTTACTCTTATTGATGCCATCATTCTGTTCCTCTCAATCCCTGACGATTAACAACATTTTCTTTACTCATCGTAAGATACTTCCAAAACAAAAATCCAATGATAATAATAACAATAACGATGTTACTTCTTATGCTGTCATCTTTGATGCTGGTAGCTCCGGATCTCGTGTTCATGTCTTCCATTTTGATCAGAATCTCAACCTTCTTCATATTGGCAACGAAATTGAGTTTTATAAGAAGATCGAACCCGGTTTGAGTGCATATGCAGATAATCCAGAAGAAGCAGCAGAATCTCTGATTCCACTCTTAGACGAAGCACAGGATATTATTCCACCGCAACTCCAACCCAAA…	MQVQIEKMDLKSLFTFLLLLMPSFCSSQSLTINNIFFTHRKILPKQKSNDNNNNNDVTSYAVIFDAGSSGSRVHVFHFDQNLNLLHIGNEIEFYKKIEPGLSAYADNPEEAAESLIPLLDEAQDIIPPQLQPKTPLRLGATAGLRLLEGDTAERILQAVRDMFRTRSNLNVQSDAVTVIDGTQEGSYMWVALNYLLGNLGNKYSRTVGVVDLGGASVQMAYAISKHAAQNAPLPPDGQDPYIKNVILKGTEYNLYVHSYLRYGSDAARAEILNITHNSANPCVLADFDGTYAYSGNEYRAYAPSSGSSFEKCRHIVRKVLKLDAPCPYNKDCTFGGIWSGGGGNGQKNLYVATSFFYMASQTGIVDPNKPNSKVIPADYKVAAKKACNTKYEDAASIYP…	Nucleoside-triphosphatase	K14641:APY1_2	GO:0016787	406.12	0.53	0.26	3.57	254	0	2.02	264.93	0	30.92	123.61	3.03	14.8	111.09	22.3	0.25	0.27	4.33	7.25	0	0	0	0.03	0	0	0	0.1	0	0	0.22	0.39	0	0.36	0	0	0	0	0	0
			Note
				PC, PE, and PT represents Pericarp, Embryo, and Testa respectively; and 10, 20, 30, 40, 50 are number of days after pegging
[truncated: 42 more columns]
