# Supplementary material for: Genome-Wide Investigation of Apyrase (APY) Genes in Peanut (Arachis hypogaea L.) and Functional Characterization of a Pod-Abundant Expression Promoter AhAPY2-1p
Source: Int J Mol Sci. 2023 Feb 27;24(5):4622. doi: 10.3390/ijms24054622 (PMC10003104; doi:10.3390/ijms24054622)
Supplement: Supplementary file 1 [file ijms-24-04622-s001.zip › Table S1.xlsx]

## Sheet: Sheet1
Table S1: Primers used in the study
Promoter amplification
	AhAPY2-1P-F	GATGAACTTTGTAATGGTCTGCGAGAC
	AhAPY2-1P-R	GCACTTGCATGCGGTAGTCTCTACCTC
Promoter Gateway cloning
	gwAPY2-1P-F	GGGGACAAGTTTGTACAAAAAAGCAGGCTTCGATGAACTTTGTAATGGTCTGCGAGAC
	gwAPY2-1P-R	GGGGACCACTTTGTACAAGAAAGCTGGGTCGCACTTGCATGCGGTAGTCTCTACCTC
Verification of transgenic Arabidopsis plants
	Pro-GUS-F	AGTCAGCGGTATATTTAAAC
	Pro-GUS-R	CGGCAATAACATACGGCGTGAC
Quantitative expression of GUS gene
	q-GUS-F	AGGATTCGATAACGTGCTGATGGTG
	q-GUS-R	TCAATCACCACGATGCCATGTTCATC
	AtActin-F	GGTAACATTGTGCTCAGTGGTGG
	AtActin-R	GCAGCATGAAGATTAAGGTCGTT
qRT-PCR of AhAPYs in peanut
	AhActin-F	GAGGAGAATCAGAAGCAAGTC
	AhActin-R	CATATACAGCATAGCGGCACTC
	APY1-1F	CTTCGTCTAATGAGTCCGTC
	APY1-1R	GCGTCAAAGATCACGGCATA
	APY1-2F	CTTCGTCCAATGAGTCCGTC
	APY1-2R	GCGTCAAAGATAACGGCATA
	APY1-3F	TCGACGGCCATACTGCCACC
	APY1-3R	TGGTGCTCGTCACGATTGTG
	APY1-4F	TTCCTCCAACGAGTCCATCG
	APY1-4R	TCGAGATCTTTGCCAATGTG
	APY1-5F	TGGCAGCTCTGGATCTCGTG
	APY1-5R	TGGGTTGGAATTGAGGTGGAA
	APY2-1F	TCTGTTCCTCTCAATCCCTGAC
	APY2-1R	GAGCTACCAGCATCAAAGATGAC
	APY2-2F	ATTCCACTGCAACTCCAACC
	APY2-2R	CTCGTTTCCCAAGTTTTCCA
	APY2-3F	ATTCAAGGACGGTGGGAGTG
	APY2-3R	CGTCACTACCATAGCGCAAG
	APY2-4F	TTCCGAAGTTATTCCGTTGG
	APY2-4R	AAATCCCTCAACGAGCAATG
	APY6-1F	CTCAAATTCCAACAGCGACA
	APY6-1R	AGGTGGTGGTTGTGGAGGGT
	APY6-2F	CTCAGATTCCAACAGCGACA
	APY6-2R	GCGAATCGTGATTTTGAGGT
	APY7-1F	TCATGTGTTGGCAATTCGAT
	APY7-1R	TTCTTCCATCCCCAGAGTTG
	APY7-2F	CCAAGGATGGAGTCCTATCA
	APY7-2R	AGATTCTGCAAGCTGGATGC
	APY7-3F	GGTTCCAAGGATGGAGTCCT
	APY7-3R	GAAACACTACTGACTGACGG
	APY7-4F	TCCATCATCGTGCAGCTACT
	APY7-4R	AGGGATGACAGGTGGAACAG
	APY7-5F	TGGAGTCAGGTTATGGTAGA
	APY7-5R	ATTCAGCAGAATTGGCAAGC
	APY7-6F	CCGCAAAGCAGAGACTATCA
	APY7-6R	ATGCCAAGCAGGAGGGCTTC
