# Supplementary material for: Genome-Wide Investigation of Apyrase (APY) Genes in Peanut (Arachis hypogaea L.) and Functional Characterization of a Pod-Abundant Expression Promoter AhAPY2-1p
Source: Int J Mol Sci. 2023 Feb 27;24(5):4622. doi: 10.3390/ijms24054622 (PMC10003104; doi:10.3390/ijms24054622)
Supplement: Supplementary file 1 [file ijms-24-04622-s001.zip › Table S2.xlsx]

## Sheet: Sheet1
Table S2: Apyrase homologues in diploid peanut species
A. duranensis
ID	Renamed	Chr	Start	End	Length aa	CDS	Gene	Exons	MW	pI	SC localization
Aradu-Q6PYQ-1	AdAPY1-1	A10	73069463	73075303	483	1449	5840	9	52486.6	5.73	Chloroplast
Aradu-465EC-1	AdAPY1-2	A10	106763775	106773384	654	1962	9609	12	71651.8	7.49	Chloroplast
Aradu-Z4EVV-1	AdAPY2-1	A10	73038181	73046980	459	1377	8799	10	51004.8	5.22	PlasmaMembrane
Aradu-X7MUP-1	AdAPY2-2	A06	91010834	91023063	230	690	12229	5	25620.1	6.51	PlasmaMembrane/Chloroplast
Aradu-M98W9-1	AdAPY6-1	A05	67889404	67895358	570	1710	5954	8	62938.5	9.35	PlasmaMembrane
Aradu-N2X1B-1	AdAPY7-1	A05	3022062	3025813	750	2250	3751	2	82392.7	9.6	PlasmaMembrane
Aradu-1235N-1	AdAPY7-2	A01	8699809	8702271	719	2157	2462	2	80869.5	9.14	PlasmaMembrane
Aradu-724NR-1	AdAPY7-3	A01	81291308	81295849	563	1689	4541	2	62513.6	8.57	PlasmaMembrane
A ipaensis
ID	Renamed	Chr	Start	End	Length aa	CDS	Gene	Exons	MW	pI	SC localization
Araip-F2FQJ-1	AiAPY1-1	B06	113510065	113515927	550	1650	5862	10	59720.6	5.76	Chloroplast
Araip-IWZ7W-1	AiAPY1-2	B10	133600329	133605041	522	1566	4712	9	56644.3	6.47	Chloroplast
Araip-NBK0L-1	AiAPY2-1	B06	113360095	113370380	459	1377	10285	11	50748.4	5.25	PlasmaMembrane/Chloroplast
Araip-GHH45-1	AiAPY2-2	B06	113481409	113489359	420	1260	7950	8	46515.5	5.1	PlasmaMembrane/Vacuole
Araip-WKG50-1	AiAPY6	B05	49699007	49704699	569	1707	5692	8	62891.7	9.27	PlasmaMembrane
Araip-EVL84-1	AiAPY7-1	B05	3112885	3115629	750	2250	2744	2	82441.7	9.63	PlasmaMembrane
Araip-46LQV-1	AiAPY7-2	B10	396635	400119	753	2259	3484	4	84878.3	9.03	PlasmaMembrane
Araip-HSV9Y-1	AiAPY7-3	B01	89736410	89740634	563	1689	4224	2	62414.5	8.68	PlasmaMembrane
