# Supplementary material for: Genome-Wide Investigation of Apyrase (APY) Genes in Peanut (Arachis hypogaea L.) and Functional Characterization of a Pod-Abundant Expression Promoter AhAPY2-1p
Source: Int J Mol Sci. 2023 Feb 27;24(5):4622. doi: 10.3390/ijms24054622 (PMC10003104; doi:10.3390/ijms24054622)
Supplement: Supplementary file 1 [file ijms-24-04622-s001.zip › Table S3.xlsx]

## Sheet: Sheet1
Table S3: putative miRNAs targeting the AhAPYs
miRNA_Acc.	Target_Acc.	Expectation	UPE$	miRNA_start	miRNA_end	Target_start	Target_end	miRNA_aligned_fragment	alignment	Target_aligned_fragment	Inhibition	Multiplicity
ahy-miR3513-5p	AhAPY2-2	5	1	1	21	849	869	UUAAUUUCUGAGUUUGUCAUC	::: ::::::::: :.:	AUACACAUACUCAGAAAAUGA	Cleavage	1
ahy-miR3520-5p	AhAPY6-1	4	1	1	22	258	279	AGGUGAUGGUGAAUAUCUUAUC	:: :: :::::::::.::	CUCAAAAUCAUCACCAUCAUCU	Cleavage	1
ahy-miR3520-5p	AhAPY6-2	4	1	1	22	258	279	AGGUGAUGGUGAAUAUCUUAUC	:: :: :::::::::.::	CUCAAAAUCAUCACCAUCAUCU	Cleavage	1
ahy-miR3516	AhAPY7-1	5	1	1	21	1637	1657	GCUGGGUGAUAUUGACAGAAG	:::: :.::::::...:	GCUCUGGAAGUAUCACUUGGA	Cleavage	1
ahy-miR3508	AhAPY7-2	5	1	1	21	2040	2060	UAGAGGGUCCCCAUGUUCUCA	::.::::: :::.:::.	CAGUAAUAUGGGUACCUUCUG	Cleavage	1
ahy-miR3508	AhAPY7-3	5	1	1	21	2040	2060	UAGAGGGUCCCCAUGUUCUCA	::.::::: :::.:::.	CAGUAAUAUGGGUACCUUCUG	Cleavage	1
ahy-miR3516	AhAPY7-4	5	1	1	21	587	607	GCUGGGUGAUAUUGACAGAAG	:::: :.::::::...:	GCUCUGGAAGUAUCACUUGGA	Cleavage	1
