# Supplementary material for: Genome-Wide Investigation of Apyrase (APY) Genes in Peanut (Arachis hypogaea L.) and Functional Characterization of a Pod-Abundant Expression Promoter AhAPY2-1p
Source: Int J Mol Sci. 2023 Feb 27;24(5):4622. doi: 10.3390/ijms24054622 (PMC10003104; doi:10.3390/ijms24054622)
Supplement: Supplementary file 1 [file ijms-24-04622-s001.zip › Table S4.xlsx]

## Sheet: Sheet1
Table S4: Cis-acting regulatory DNA elements in promoter region of AhGLP17P predicted by New PLACE Database
Factor or Site Name	Location	Strand	Sequence	SITE#		PubMed Accession #	Functions/Roles
-10PEHVPSBD	298	(+)	TATTCT	S000392		11587507	"-10 promoter element" found in the barley (H.v.) chloroplast psbD gene promoter; Involved in the expression of the plastid gene psbD which encodes a photosystem II reaction center chlorophyll-binding protein that is activated by blue, white or UV-A light
-300ELEMENT	30	(-)	TGHAAARK	S000122		15467781, 2152160	Present upstream of the promoter from the B-hordein gene of barley and the alpha-gliadin, gamma-gliadin, and low molecular weight glutenin genes of wheat
-300ELEMENT	41	(+)	TGHAAARK	S000122		15467781, 2152160	Present upstream of the promoter from the B-hordein gene of barley and the alpha-gliadin, gamma-gliadin, and low molecular weight glutenin genes of wheat
-300ELEMENT	800	(+)	TGHAAARK	S000122		15467781, 2152160	Present upstream of the promoter from the B-hordein gene of barley and the alpha-gliadin, gamma-gliadin, and low molecular weight glutenin genes of wheat
-300ELEMENT	1522	(-)	TGHAAARK	S000122		15467781, 2152160	Present upstream of the promoter from the B-hordein gene of barley and the alpha-gliadin, gamma-gliadin, and low molecular weight glutenin genes of wheat
AACACOREOSGLUB1	232	(-)	AACAAAC	S000353		10929134	Core of AACA motifs found in rice (O.s.) glutelin genes, involved in controlling the endosperm-specific expression
ABREATCONSENSUS	465	(-)	YACGTGGC	S000406		10636868, 11884679, 15834008, 16299177	ABA-responsive elements (ABREs) found in the promoter of ABA and/or stress-regulated genes; ABFs, a family of ABRE binding factors; ABF3 and ABF4 function in ABA signaling; Y=C/T;
ABREATRD22	464	(-)	RYACGTGGYR	S000013		7770045, 9617810	"ABRE (ABA responsive element)" in Arabidopsis (A.t.) dehydration-responsive gene rd22; R=A/G; Y=C/T;
ABRELATERD1	104	(+)	ACGTG	S000414		12535340, 16463099	ABRE-like sequence (from -199 to -195) required for etiolation-induced expression of erd1 (early responsive to dehydration) in Arabidopsis
ABRELATERD1	449	(+)	ACGTG	S000414		12535340, 16463099	ABRE-like sequence (from -199 to -195) required for etiolation-induced expression of erd1 (early responsive to dehydration) in Arabidopsis
ABRELATERD1	467	(-)	ACGTG	S000414		12535340, 16463099	ABRE-like sequence (from -199 to -195) required for etiolation-induced expression of erd1 (early responsive to dehydration) in Arabidopsis
ABRELATERD1	468	(+)	ACGTG	S000414		12535340, 16463099	ABRE-like sequence (from -199 to -195) required for etiolation-induced expression of erd1 (early responsive to dehydration) in Arabidopsis
ABRELATERD1	481	(+)	ACGTG	S000414		12535340, 16463099	ABRE-like sequence (from -199 to -195) required for etiolation-induced expression of erd1 (early responsive to dehydration) in Arabidopsis
ABRELATERD1	498	(-)	ACGTG	S000414		12535340, 16463099	ABRE-like sequence (from -199 to -195) required for etiolation-induced expression of erd1 (early responsive to dehydration) in Arabidopsis
ABRELATERD1	530	(-)	ACGTG	S000414		12535340, 16463099	ABRE-like sequence (from -199 to -195) required for etiolation-induced expression of erd1 (early responsive to dehydration) in Arabidopsis
ABRELATERD1	1988	(-)	ACGTG	S000414		12535340, 16463099	ABRE-like sequence (from -199 to -195) required for etiolation-induced expression of erd1 (early responsive to dehydration) in Arabidopsis
ABRELATERD1	1989	(+)	ACGTG	S000414		12535340, 16463099	ABRE-like sequence (from -199 to -195) required for etiolation-induced expression of erd1 (early responsive to dehydration) in Arabidopsis
ABRERATCAL	466	(-)	MACGYGB	S000507		16980540	"ABRE-related sequence" or "Repeated sequence motifs" identified in the upstream regions of 162 Ca(2+)-responsive upregulated genes; see also ABRE; M=C/A; Y=T/C; B=T/C/G
ABRERATCAL	467	(+)	MACGYGB	S000507		16980540	"ABRE-related sequence" or "Repeated sequence motifs" identified in the upstream regions of 162 Ca(2+)-responsive upregulated genes; see also ABRE; M=C/A; Y=T/C; B=T/C/G
ABRERATCAL	1987	(-)	MACGYGB	S000507		16980540	"ABRE-related sequence" or "Repeated sequence motifs" identified in the upstream regions of 162 Ca(2+)-responsive upregulated genes; see also ABRE; M=C/A; Y=T/C; B=T/C/G
ABRERATCAL	1988	(+)	MACGYGB	S000507		16980540	"ABRE-related sequence" or "Repeated sequence motifs" identified in the upstream regions of 162 Ca(2+)-responsive upregulated genes; see also ABRE; M=C/A; Y=T/C; B=T/C/G
ACGTABREMOTIFA2OSEM	449	(+)	ACGTGKC	S000394		11828032, 12694590	Experimentally determined sequence requirement of ACGT-core of motif A in ABRE of the rice gene, OSEM; See S000281; DRE and ABRE are interdependent in the ABA-responsive expression of the rd29A in Arabidopsis; K=G/T;
ACGTABREMOTIFA2OSEM	465	(-)	ACGTGKC	S000394		11828032, 12694590	Experimentally determined sequence requirement of ACGT-core of motif A in ABRE of the rice gene, OSEM; See S000281; DRE and ABRE are interdependent in the ABA-responsive expression of the rd29A in Arabidopsis; K=G/T;
ACGTABREMOTIFA2OSEM	468	(+)	ACGTGKC	S000394		11828032, 12694590	Experimentally determined sequence requirement of ACGT-core of motif A in ABRE of the rice gene, OSEM; See S000281; DRE and ABRE are interdependent in the ABA-responsive expression of the rd29A in Arabidopsis; K=G/T;
ACGTATERD1	104	(-)	ACGT	S000415		12535340	ACGT sequence (from -155 to -152) required for etiolation-induced expression of erd1 (early responsive to dehydration) in Arabidopsis
ACGTATERD1	104	(+)	ACGT	S000415		12535340	ACGT sequence (from -155 to -152) required for etiolation-induced expression of erd1 (early responsive to dehydration) in Arabidopsis
ACGTATERD1	449	(-)	ACGT	S000415		12535340	ACGT sequence (from -155 to -152) required for etiolation-induced expression of erd1 (early responsive to dehydration) in Arabidopsis
ACGTATERD1	449	(+)	ACGT	S000415		12535340	ACGT sequence (from -155 to -152) required for etiolation-induced expression of erd1 (early responsive to dehydration) in Arabidopsis
ACGTATERD1	468	(-)	ACGT	S000415		12535340	ACGT sequence (from -155 to -152) required for etiolation-induced expression of erd1 (early responsive to dehydration) in Arabidopsis
ACGTATERD1	468	(+)	ACGT	S000415		12535340	ACGT sequence (from -155 to -152) required for etiolation-induced expression of erd1 (early responsive to dehydration) in Arabidopsis
ACGTATERD1	481	(-)	ACGT	S000415		12535340	ACGT sequence (from -155 to -152) required for etiolation-induced expression of erd1 (early responsive to dehydration) in Arabidopsis
ACGTATERD1	481	(+)	ACGT	S000415		12535340	ACGT sequence (from -155 to -152) required for etiolation-induced expression of erd1 (early responsive to dehydration) in Arabidopsis
ACGTATERD1	499	(-)	ACGT	S000415		12535340	ACGT sequence (from -155 to -152) required for etiolation-induced expression of erd1 (early responsive to dehydration) in Arabidopsis
ACGTATERD1	499	(+)	ACGT	S000415		12535340	ACGT sequence (from -155 to -152) required for etiolation-induced expression of erd1 (early responsive to dehydration) in Arabidopsis
ACGTATERD1	531	(-)	ACGT	S000415		12535340	ACGT sequence (from -155 to -152) required for etiolation-induced expression of erd1 (early responsive to dehydration) in Arabidopsis
ACGTATERD1	531	(+)	ACGT	S000415		12535340	ACGT sequence (from -155 to -152) required for etiolation-induced expression of erd1 (early responsive to dehydration) in Arabidopsis
ACGTATERD1	1243	(-)	ACGT	S000415		12535340	ACGT sequence (from -155 to -152) required for etiolation-induced expression of erd1 (early responsive to dehydration) in Arabidopsis
ACGTATERD1	1243	(+)	ACGT	S000415		12535340	ACGT sequence (from -155 to -152) required for etiolation-induced expression of erd1 (early responsive to dehydration) in Arabidopsis
ACGTATERD1	1989	(-)	ACGT	S000415		12535340	ACGT sequence (from -155 to -152) required for etiolation-induced expression of erd1 (early responsive to dehydration) in Arabidopsis
ACGTATERD1	1989	(+)	ACGT	S000415		12535340	ACGT sequence (from -155 to -152) required for etiolation-induced expression of erd1 (early responsive to dehydration) in Arabidopsis
AMYBOX1	233	(-)	TAACARA	S000020		9484474	"Amylase box"; Conserved sequence found in 5'-upstream region of alpha-amylase gene of rice, wheat, barley
AMYBOX2	1313	(+)	TATCCAT	S000021		2102847, 9484474	"amylase box"; "amylase element"; Conserved sequence found in 5'upstream region of alpha-amylase gene of rice, wheat, barley; "amylase box"
ANAERO1CONSENSUS	1551	(+)	AAACAAA	S000477		16027132	One of 16 motifs found in silico in promoters of 13 anaerobic genes involved in the fermentative pathway (anaerobic set 1)(Mohanty et al., 2005); Arbitrary named ANAERO1CONSENSUS by the PLACEdb curator
ANAERO1CONSENSUS	1835	(+)	AAACAAA	S000477		16027132	One of 16 motifs found in silico in promoters of 13 anaerobic genes involved in the fermentative pathway (anaerobic set 1)(Mohanty et al., 2005); Arbitrary named ANAERO1CONSENSUS by the PLACEdb curator
ANAERO1CONSENSUS	1866	(+)	AAACAAA	S000477		16027132	One of 16 motifs found in silico in promoters of 13 anaerobic genes involved in the fermentative pathway (anaerobic set 1)(Mohanty et al., 2005); Arbitrary named ANAERO1CONSENSUS by the PLACEdb curator
ANAERO1CONSENSUS	1927	(-)	AAACAAA	S000477		16027132	One of 16 motifs found in silico in promoters of 13 anaerobic genes involved in the fermentative pathway (anaerobic set 1)(Mohanty et al., 2005); Arbitrary named ANAERO1CONSENSUS by the PLACEdb curator
ARFAT	23	(-)	TGTCTC	S000270		10476078, 16270233, 15829602, 10810148, 15328536, 15047898, 12036261	ARF (auxin response factor) binding site found in the promoters of primary/early auxin response genes of Arabidopsis thaliana
ARFAT	1262	(+)	TGTCTC	S000270		10476078, 16270233, 15829602, 10810148, 15328536, 15047898, 12036261	ARF (auxin response factor) binding site found in the promoters of primary/early auxin response genes of Arabidopsis thaliana
ARR1AT	169	(-)	NGATT	S000454		11135105, 15258171	"ARR1-binding element" found in Arabidopsis; ARR1 is a response regulator; N=G/A/C/T; AGATT is found in the promoter of rice non-symbiotic haemoglobin-2 (NSHB) gene (Ross et al., 2004)
ARR1AT	317	(+)	NGATT	S000454		11135105, 15258171	"ARR1-binding element" found in Arabidopsis; ARR1 is a response regulator; N=G/A/C/T; AGATT is found in the promoter of rice non-symbiotic haemoglobin-2 (NSHB) gene (Ross et al., 2004)
ARR1AT	488	(+)	NGATT	S000454		11135105, 15258171	"ARR1-binding element" found in Arabidopsis; ARR1 is a response regulator; N=G/A/C/T; AGATT is found in the promoter of rice non-symbiotic haemoglobin-2 (NSHB) gene (Ross et al., 2004)
ARR1AT	512	(+)	NGATT	S000454		11135105, 15258171	"ARR1-binding element" found in Arabidopsis; ARR1 is a response regulator; N=G/A/C/T; AGATT is found in the promoter of rice non-symbiotic haemoglobin-2 (NSHB) gene (Ross et al., 2004)
ARR1AT	593	(-)	NGATT	S000454		11135105, 15258171	"ARR1-binding element" found in Arabidopsis; ARR1 is a response regulator; N=G/A/C/T; AGATT is found in the promoter of rice non-symbiotic haemoglobin-2 (NSHB) gene (Ross et al., 2004)
ARR1AT	624	(-)	NGATT	S000454		11135105, 15258171	"ARR1-binding element" found in Arabidopsis; ARR1 is a response regulator; N=G/A/C/T; AGATT is found in the promoter of rice non-symbiotic haemoglobin-2 (NSHB) gene (Ross et al., 2004)
ARR1AT	645	(-)	NGATT	S000454		11135105, 15258171	"ARR1-binding element" found in Arabidopsis; ARR1 is a response regulator; N=G/A/C/T; AGATT is found in the promoter of rice non-symbiotic haemoglobin-2 (NSHB) gene (Ross et al., 2004)
ARR1AT	763	(-)	NGATT	S000454		11135105, 15258171	"ARR1-binding element" found in Arabidopsis; ARR1 is a response regulator; N=G/A/C/T; AGATT is found in the promoter of rice non-symbiotic haemoglobin-2 (NSHB) gene (Ross et al., 2004)
ARR1AT	842	(-)	NGATT	S000454		11135105, 15258171	"ARR1-binding element" found in Arabidopsis; ARR1 is a response regulator; N=G/A/C/T; AGATT is found in the promoter of rice non-symbiotic haemoglobin-2 (NSHB) gene (Ross et al., 2004)
ARR1AT	861	(-)	NGATT	S000454		11135105, 15258171	"ARR1-binding element" found in Arabidopsis; ARR1 is a response regulator; N=G/A/C/T; AGATT is found in the promoter of rice non-symbiotic haemoglobin-2 (NSHB) gene (Ross et al., 2004)
ARR1AT	865	(-)	NGATT	S000454		11135105, 15258171	"ARR1-binding element" found in Arabidopsis; ARR1 is a response regulator; N=G/A/C/T; AGATT is found in the promoter of rice non-symbiotic haemoglobin-2 (NSHB) gene (Ross et al., 2004)
ARR1AT	1049	(+)	NGATT	S000454		11135105, 15258171	"ARR1-binding element" found in Arabidopsis; ARR1 is a response regulator; N=G/A/C/T; AGATT is found in the promoter of rice non-symbiotic haemoglobin-2 (NSHB) gene (Ross et al., 2004)
ARR1AT	1166	(-)	NGATT	S000454		11135105, 15258171	"ARR1-binding element" found in Arabidopsis; ARR1 is a response regulator; N=G/A/C/T; AGATT is found in the promoter of rice non-symbiotic haemoglobin-2 (NSHB) gene (Ross et al., 2004)
ARR1AT	1379	(+)	NGATT	S000454		11135105, 15258171	"ARR1-binding element" found in Arabidopsis; ARR1 is a response regulator; N=G/A/C/T; AGATT is found in the promoter of rice non-symbiotic haemoglobin-2 (NSHB) gene (Ross et al., 2004)
ARR1AT	1569	(-)	NGATT	S000454		11135105, 15258171	"ARR1-binding element" found in Arabidopsis; ARR1 is a response regulator; N=G/A/C/T; AGATT is found in the promoter of rice non-symbiotic haemoglobin-2 (NSHB) gene (Ross et al., 2004)
ARR1AT	1608	(+)	NGATT	S000454		11135105, 15258171	"ARR1-binding element" found in Arabidopsis; ARR1 is a response regulator; N=G/A/C/T; AGATT is found in the promoter of rice non-symbiotic haemoglobin-2 (NSHB) gene (Ross et al., 2004)
ARR1AT	1707	(-)	NGATT	S000454		11135105, 15258171	"ARR1-binding element" found in Arabidopsis; ARR1 is a response regulator; N=G/A/C/T; AGATT is found in the promoter of rice non-symbiotic haemoglobin-2 (NSHB) gene (Ross et al., 2004)
ARR1AT	1767	(+)	NGATT	S000454		11135105, 15258171	"ARR1-binding element" found in Arabidopsis; ARR1 is a response regulator; N=G/A/C/T; AGATT is found in the promoter of rice non-symbiotic haemoglobin-2 (NSHB) gene (Ross et al., 2004)
ARR1AT	1911	(-)	NGATT	S000454		11135105, 15258171	"ARR1-binding element" found in Arabidopsis; ARR1 is a response regulator; N=G/A/C/T; AGATT is found in the promoter of rice non-symbiotic haemoglobin-2 (NSHB) gene (Ross et al., 2004)
ARR1AT	1919	(-)	NGATT	S000454		11135105, 15258171	"ARR1-binding element" found in Arabidopsis; ARR1 is a response regulator; N=G/A/C/T; AGATT is found in the promoter of rice non-symbiotic haemoglobin-2 (NSHB) gene (Ross et al., 2004)
ASF1MOTIFCAMV	102	(+)	TGACG	S000024		12953119, 2528073, 9225852, 10809441	"ASF-1 binding site" in CaMV 35S promoter; ASF-1 binds to two TGACG motifs; See S000023 (AS1); Found in HBP-1 binding site of wheat histone H3 gene; TGACG motifs are found in many promoters and are involved in transcriptional activation of several genesby auxin and/or salicylic acid
ASF1MOTIFCAMV	447	(+)	TGACG	S000024		12953119, 2528073, 9225852, 10809441	"ASF-1 binding site" in CaMV 35S promoter; ASF-1 binds to two TGACG motifs; See S000023 (AS1); Found in HBP-1 binding site of wheat histone H3 gene; TGACG motifs are found in many promoters and are involved in transcriptional activation of several genesby auxin and/or salicylic acid
ASF1MOTIFCAMV	479	(+)	TGACG	S000024		12953119, 2528073, 9225852, 10809441	"ASF-1 binding site" in CaMV 35S promoter; ASF-1 binds to two TGACG motifs; See S000023 (AS1); Found in HBP-1 binding site of wheat histone H3 gene; TGACG motifs are found in many promoters and are involved in transcriptional activation of several genesby auxin and/or salicylic acid
ASF1MOTIFCAMV	1244	(-)	TGACG	S000024		12953119, 2528073, 9225852, 10809441	"ASF-1 binding site" in CaMV 35S promoter; ASF-1 binds to two TGACG motifs; See S000023 (AS1); Found in HBP-1 binding site of wheat histone H3 gene; TGACG motifs are found in many promoters and are involved in transcriptional activation of several genesby auxin and/or salicylic acid
BIHD1OS	452	(+)	TGTCA	S000498		16163610	Binding site of OsBIHD1, a rice BELL homeodomain transcription factor
BIHD1OS	471	(+)	TGTCA	S000498		16163610	Binding site of OsBIHD1, a rice BELL homeodomain transcription factor
BIHD1OS	546	(+)	TGTCA	S000498		16163610	Binding site of OsBIHD1, a rice BELL homeodomain transcription factor
BIHD1OS	708	(-)	TGTCA	S000498		16163610	Binding site of OsBIHD1, a rice BELL homeodomain transcription factor
BIHD1OS	1070	(+)	TGTCA	S000498		16163610	Binding site of OsBIHD1, a rice BELL homeodomain transcription factor
BIHD1OS	1182	(+)	TGTCA	S000498		16163610	Binding site of OsBIHD1, a rice BELL homeodomain transcription factor
BOXCPSAS1	1991	(-)	CTCCCAC	S000226		9418044	Box C in pea (P.s.) asparagine synthetase (AS1) gene; Found at -45; AS1 is negatively regulated by light; Box C binds with nuclear proteins, which was competed by a putative repressor element RE1
BOXIINTPATPB	430	(-)	ATAGAA	S000296		10072394	NtBBF1 (Dof protein from tobacco) binding site in Agrobacterium rhizogenes (A.r.) rolB gene; Found in regulatory domain B (-341 to -306); Required for tissue-specific expression and auxin induction
BOXIINTPATPB	1469	(+)	ATAGAA	S000296		10072394	NtBBF1 (Dof protein from tobacco) binding site in Agrobacterium rhizogenes (A.r.) rolB gene; Found in regulatory domain B (-341 to -306); Required for tissue-specific expression and auxin induction
BOXIIPCCHS	465	(-)	ACGTGGC	S000229		2371277, 16463099	Core of "Box II/G box" found in the parsley (P.c.) chs genes; Essential for light regulation
CAATBOX1	150	(+)	CAAT	S000028		2710102	Sequences responsible for the tissue specific promoter activity of a pea legumin gene in tobacco
CAATBOX1	160	(+)	CAAT	S000028		2710102	Sequences responsible for the tissue specific promoter activity of a pea legumin gene in tobacco
CAATBOX1	183	(+)	CAAT	S000028		2710102	Sequences responsible for the tissue specific promoter activity of a pea legumin gene in tobacco
CAATBOX1	201	(-)	CAAT	S000028		2710102	Sequences responsible for the tissue specific promoter activity of a pea legumin gene in tobacco
CAATBOX1	251	(-)	CAAT	S000028		2710102	Sequences responsible for the tissue specific promoter activity of a pea legumin gene in tobacco
CAATBOX1	315	(-)	CAAT	S000028		2710102	Sequences responsible for the tissue specific promoter activity of a pea legumin gene in tobacco
CAATBOX1	422	(-)	CAAT	S000028		2710102	Sequences responsible for the tissue specific promoter activity of a pea legumin gene in tobacco
CAATBOX1	717	(-)	CAAT	S000028		2710102	Sequences responsible for the tissue specific promoter activity of a pea legumin gene in tobacco
CAATBOX1	838	(-)	CAAT	S000028		2710102	Sequences responsible for the tissue specific promoter activity of a pea legumin gene in tobacco
CAATBOX1	864	(+)	CAAT	S000028		2710102	Sequences responsible for the tissue specific promoter activity of a pea legumin gene in tobacco
CAATBOX1	959	(-)	CAAT	S000028		2710102	Sequences responsible for the tissue specific promoter activity of a pea legumin gene in tobacco
CAATBOX1	1029	(-)	CAAT	S000028		2710102	Sequences responsible for the tissue specific promoter activity of a pea legumin gene in tobacco
CAATBOX1	1051	(-)	CAAT	S000028		2710102	Sequences responsible for the tissue specific promoter activity of a pea legumin gene in tobacco
CAATBOX1	1073	(+)	CAAT	S000028		2710102	Sequences responsible for the tissue specific promoter activity of a pea legumin gene in tobacco
CAATBOX1	1097	(+)	CAAT	S000028		2710102	Sequences responsible for the tissue specific promoter activity of a pea legumin gene in tobacco
CAATBOX1	1152	(+)	CAAT	S000028		2710102	Sequences responsible for the tissue specific promoter activity of a pea legumin gene in tobacco
CAATBOX1	1160	(+)	CAAT	S000028		2710102	Sequences responsible for the tissue specific promoter activity of a pea legumin gene in tobacco
CAATBOX1	1165	(+)	CAAT	S000028		2710102	Sequences responsible for the tissue specific promoter activity of a pea legumin gene in tobacco
CAATBOX1	1180	(-)	CAAT	S000028		2710102	Sequences responsible for the tissue specific promoter activity of a pea legumin gene in tobacco
CAATBOX1	1344	(-)	CAAT	S000028		2710102	Sequences responsible for the tissue specific promoter activity of a pea legumin gene in tobacco
CAATBOX1	1540	(+)	CAAT	S000028		2710102	Sequences responsible for the tissue specific promoter activity of a pea legumin gene in tobacco
CAATBOX1	1820	(-)	CAAT	S000028		2710102	Sequences responsible for the tissue specific promoter activity of a pea legumin gene in tobacco
CAATBOX1	1958	(+)	CAAT	S000028		2710102	Sequences responsible for the tissue specific promoter activity of a pea legumin gene in tobacco
CAATBOX1	2016	(+)	CAAT	S000028		2710102	Sequences responsible for the tissue specific promoter activity of a pea legumin gene in tobacco
CACGTGMOTIF	467	(-)	CACGTG	S000042		12609027, 14681527, 10380815, 8571452	"CACGTG motif"; "G-box"; Binding site of Arabidopsis GBF4; C. roseus G-box binding factor 1 (CrGBF1) and 1 (CrGBF2) can act as transcriptional repressors of the Str promoter via direct interaction with the G-box; Essential for expression of beta-phaseolin gene during embryogenesis in bean, tobacco, Arabidopsis; Tomato Pti4 (ERF) regulates defense-related gene expression via GCC box and non-GCC bo…
CACGTGMOTIF	467	(+)	CACGTG	S000042		12609027, 14681527, 10380815, 8571452	"CACGTG motif"; "G-box"; Binding site of Arabidopsis GBF4; C. roseus G-box binding factor 1 (CrGBF1) and 1 (CrGBF2) can act as transcriptional repressors of the Str promoter via direct interaction with the G-box; Essential for expression of beta-phaseolin gene during embryogenesis in bean, tobacco, Arabidopsis; Tomato Pti4 (ERF) regulates defense-related gene expression via GCC box and non-GCC bo…
CACGTGMOTIF	1988	(-)	CACGTG	S000042		12609027, 14681527, 10380815, 8571452	"CACGTG motif"; "G-box"; Binding site of Arabidopsis GBF4; C. roseus G-box binding factor 1 (CrGBF1) and 1 (CrGBF2) can act as transcriptional repressors of the Str promoter via direct interaction with the G-box; Essential for expression of beta-phaseolin gene during embryogenesis in bean, tobacco, Arabidopsis; Tomato Pti4 (ERF) regulates defense-related gene expression via GCC box and non-GCC bo…
CACGTGMOTIF	1988	(+)	CACGTG	S000042		12609027, 14681527, 10380815, 8571452	"CACGTG motif"; "G-box"; Binding site of Arabidopsis GBF4; C. roseus G-box binding factor 1 (CrGBF1) and 1 (CrGBF2) can act as transcriptional repressors of the Str promoter via direct interaction with the G-box; Essential for expression of beta-phaseolin gene during embryogenesis in bean, tobacco, Arabidopsis; Tomato Pti4 (ERF) regulates defense-related gene expression via GCC box and non-GCC bo…
CACTFTPPCA1	47	(-)	YACT	S000449		15100398	cis-Regulatory elements for mesophyll-specific gene expression in the C4 plant Flaveria trinervia, the promoter of the C4 phosphoenolpyruvate carboxylase gene
CACTFTPPCA1	325	(-)	YACT	S000449		15100398	cis-Regulatory elements for mesophyll-specific gene expression in the C4 plant Flaveria trinervia, the promoter of the C4 phosphoenolpyruvate carboxylase gene
CACTFTPPCA1	581	(-)	YACT	S000449		15100398	cis-Regulatory elements for mesophyll-specific gene expression in the C4 plant Flaveria trinervia, the promoter of the C4 phosphoenolpyruvate carboxylase gene
CACTFTPPCA1	689	(+)	YACT	S000449		15100398	cis-Regulatory elements for mesophyll-specific gene expression in the C4 plant Flaveria trinervia, the promoter of the C4 phosphoenolpyruvate carboxylase gene
CACTFTPPCA1	694	(+)	YACT	S000449		15100398	cis-Regulatory elements for mesophyll-specific gene expression in the C4 plant Flaveria trinervia, the promoter of the C4 phosphoenolpyruvate carboxylase gene
CACTFTPPCA1	706	(-)	YACT	S000449		15100398	cis-Regulatory elements for mesophyll-specific gene expression in the C4 plant Flaveria trinervia, the promoter of the C4 phosphoenolpyruvate carboxylase gene
CACTFTPPCA1	726	(+)	YACT	S000449		15100398	cis-Regulatory elements for mesophyll-specific gene expression in the C4 plant Flaveria trinervia, the promoter of the C4 phosphoenolpyruvate carboxylase gene
CACTFTPPCA1	733	(-)	YACT	S000449		15100398	cis-Regulatory elements for mesophyll-specific gene expression in the C4 plant Flaveria trinervia, the promoter of the C4 phosphoenolpyruvate carboxylase gene
CACTFTPPCA1	754	(+)	YACT	S000449		15100398	cis-Regulatory elements for mesophyll-specific gene expression in the C4 plant Flaveria trinervia, the promoter of the C4 phosphoenolpyruvate carboxylase gene
CACTFTPPCA1	986	(-)	YACT	S000449		15100398	cis-Regulatory elements for mesophyll-specific gene expression in the C4 plant Flaveria trinervia, the promoter of the C4 phosphoenolpyruvate carboxylase gene
CACTFTPPCA1	1155	(+)	YACT	S000449		15100398	cis-Regulatory elements for mesophyll-specific gene expression in the C4 plant Flaveria trinervia, the promoter of the C4 phosphoenolpyruvate carboxylase gene
CACTFTPPCA1	1203	(+)	YACT	S000449		15100398	cis-Regulatory elements for mesophyll-specific gene expression in the C4 plant Flaveria trinervia, the promoter of the C4 phosphoenolpyruvate carboxylase gene
CACTFTPPCA1	1281	(+)	YACT	S000449		15100398	cis-Regulatory elements for mesophyll-specific gene expression in the C4 plant Flaveria trinervia, the promoter of the C4 phosphoenolpyruvate carboxylase gene
CACTFTPPCA1	1528	(+)	YACT	S000449		15100398	cis-Regulatory elements for mesophyll-specific gene expression in the C4 plant Flaveria trinervia, the promoter of the C4 phosphoenolpyruvate carboxylase gene
CACTFTPPCA1	1857	(+)	YACT	S000449		15100398	cis-Regulatory elements for mesophyll-specific gene expression in the C4 plant Flaveria trinervia, the promoter of the C4 phosphoenolpyruvate carboxylase gene
CACTFTPPCA1	1861	(+)	YACT	S000449		15100398	cis-Regulatory elements for mesophyll-specific gene expression in the C4 plant Flaveria trinervia, the promoter of the C4 phosphoenolpyruvate carboxylase gene
CACTFTPPCA1	1889	(+)	YACT	S000449		15100398	cis-Regulatory elements for mesophyll-specific gene expression in the C4 plant Flaveria trinervia, the promoter of the C4 phosphoenolpyruvate carboxylase gene
CACTFTPPCA1	1949	(-)	YACT	S000449		15100398	cis-Regulatory elements for mesophyll-specific gene expression in the C4 plant Flaveria trinervia, the promoter of the C4 phosphoenolpyruvate carboxylase gene
CACTFTPPCA1	2008	(+)	YACT	S000449		15100398	cis-Regulatory elements for mesophyll-specific gene expression in the C4 plant Flaveria trinervia, the promoter of the C4 phosphoenolpyruvate carboxylase gene
CAREOSREP1	1462	(-)	CAACTC	S000421		12787245	"CAREs (CAACTC regulatory elements)" found in the promoter region of a cystein proteinase (REP-1) gene in rice
CARGCW8GAT	698	(-)	CWWWWWWWWG	S000431		12743119, 16616581	A variant of CArG motif (see S000404), with a longer A/T-rich core; Binding site for AGL15 (AGAMOUS-like 15); W=A/T
CARGCW8GAT	698	(+)	CWWWWWWWWG	S000431		12743119, 16616581	A variant of CArG motif (see S000404), with a longer A/T-rich core; Binding site for AGL15 (AGAMOUS-like 15); W=A/T
CARGCW8GAT	1413	(-)	CWWWWWWWWG	S000431		12743119, 16616581	A variant of CArG motif (see S000404), with a longer A/T-rich core; Binding site for AGL15 (AGAMOUS-like 15); W=A/T
CARGCW8GAT	1413	(+)	CWWWWWWWWG	S000431		12743119, 16616581	A variant of CArG motif (see S000404), with a longer A/T-rich core; Binding site for AGL15 (AGAMOUS-like 15); W=A/T
CATATGGMSAUR	455	(-)	CATATG	S000370		N/A	Sequence found in NDE element in soybean (G.m.) SAUR (Small Auxin-Up RNA) 15A gene promoter; Involved in auxin responsiveness
CATATGGMSAUR	455	(+)	CATATG	S000370		N/A	Sequence found in NDE element in soybean (G.m.) SAUR (Small Auxin-Up RNA) 15A gene promoter; Involved in auxin responsiveness
CBFHV	1912	(+)	RYCGAC	S000497		12140339, 16603669	Binding site of barley (H.v.) CBF1, and also of barley CBF2; CBF= C-repeat (CRT) binding factors; CBFs are also known as dehydration-responsive element (DRE) binding proteins (DREBs)
CCAATBOX1	422	(-)	CCAAT	S000030		1736093, 12114568, 17138697	"CCAAT box" found in the promoter of heat shock protein genes; Located immediately upstream from the most distal HSE of the promoter
CEREGLUBOX3PSLEGA	29	(-)	TGTAAAAGT	S000034		2710102	cereal glutenin box" in pea (P.s.) legumin gene (legA)
CGCGBOXAT	60	(-)	VCGCGB	S000501		12218065	CGCG box" recognized by AtSR1-6 (Arabidopsis thaliana signal-responsive genes); Multiple CGCG elements are found in promoters of many genes; Ca++/calmodulin binds to all AtSRs; V=A/C/G; B=G/T/C;
CGCGBOXAT	60	(+)	VCGCGB	S000501		12218065	CGCG box" recognized by AtSR1-6 (Arabidopsis thaliana signal-responsive genes); Multiple CGCG elements are found in promoters of many genes; Ca++/calmodulin binds to all AtSRs; V=A/C/G; B=G/T/C;
CIACADIANLELHC	227	(-)	CAANNNNATC	S000252		9747810	Region necessary for circadian expression of tomato (L.e.) Lhc
CIACADIANLELHC	859	(+)	CAANNNNATC	S000252		9747810	Region necessary for circadian expression of tomato (L.e.) Lhc
CIACADIANLELHC	1160	(+)	CAANNNNATC	S000252		9747810	Region necessary for circadian expression of tomato (L.e.) Lhc
CPBCSPOR	390	(+)	TATTAG	S000491		16244912	The sequence critical for Cytokinin-enhanced Protein Binding in vitro, found in -490 to -340 of the promoter of the cucumber (CS) POR (NADPH-protochlorophyllide reductase) gene
CPBCSPOR	433	(+)	TATTAG	S000491		16244912	The sequence critical for Cytokinin-enhanced Protein Binding in vitro, found in -490 to -340 of the promoter of the cucumber (CS) POR (NADPH-protochlorophyllide reductase) gene
CPBCSPOR	540	(-)	TATTAG	S000491		16244912	The sequence critical for Cytokinin-enhanced Protein Binding in vitro, found in -490 to -340 of the promoter of the cucumber (CS) POR (NADPH-protochlorophyllide reductase) gene
CPBCSPOR	1375	(+)	TATTAG	S000491		16244912	The sequence critical for Cytokinin-enhanced Protein Binding in vitro, found in -490 to -340 of the promoter of the cucumber (CS) POR (NADPH-protochlorophyllide reductase) gene
CPBCSPOR	1813	(-)	TATTAG	S000491		16244912	The sequence critical for Cytokinin-enhanced Protein Binding in vitro, found in -490 to -340 of the promoter of the cucumber (CS) POR (NADPH-protochlorophyllide reductase) gene
CPBCSPOR	1893	(-)	TATTAG	S000491		16244912	The sequence critical for Cytokinin-enhanced Protein Binding in vitro, found in -490 to -340 of the promoter of the cucumber (CS) POR (NADPH-protochlorophyllide reductase) gene
CURECORECR	582	(-)	GTAC	S000493		10692397, 11842150, 7780310, 16352720	GTAC is the core of a CuRE (copper-response element) found in DE Cyc6 and Cpx1 genes in Chlamydomonas
CURECORECR	582	(+)	GTAC	S000493		10692397, 11842150, 7780310, 16352720	GTAC is the core of a CuRE (copper-response element) found in DE Cyc6 and Cpx1 genes in Chlamydomonas
CURECORECR	1149	(-)	GTAC	S000493		10692397, 11842150, 7780310, 16352720	GTAC is the core of a CuRE (copper-response element) found in DE Cyc6 and Cpx1 genes in Chlamydomonas
CURECORECR	1149	(+)	GTAC	S000493		10692397, 11842150, 7780310, 16352720	GTAC is the core of a CuRE (copper-response element) found in DE Cyc6 and Cpx1 genes in Chlamydomonas
DOFCOREZM	7	(-)	AAAG	S000265		10074718, 10758479	Core site required for binding of Dof proteins in maize
DOFCOREZM	30	(-)	AAAG	S000265		10074718, 10758479	Core site required for binding of Dof proteins in maize
DOFCOREZM	45	(+)	AAAG	S000265		10074718, 10758479	Core site required for binding of Dof proteins in maize
DOFCOREZM	68	(+)	AAAG	S000265		10074718, 10758479	Core site required for binding of Dof proteins in maize
DOFCOREZM	172	(-)	AAAG	S000265		10074718, 10758479	Core site required for binding of Dof proteins in maize
DOFCOREZM	338	(-)	AAAG	S000265		10074718, 10758479	Core site required for binding of Dof proteins in maize
DOFCOREZM	402	(+)	AAAG	S000265		10074718, 10758479	Core site required for binding of Dof proteins in maize
DOFCOREZM	428	(-)	AAAG	S000265		10074718, 10758479	Core site required for binding of Dof proteins in maize
DOFCOREZM	579	(+)	AAAG	S000265		10074718, 10758479	Core site required for binding of Dof proteins in maize
DOFCOREZM	650	(-)	AAAG	S000265		10074718, 10758479	Core site required for binding of Dof proteins in maize
DOFCOREZM	698	(-)	AAAG	S000265		10074718, 10758479	Core site required for binding of Dof proteins in maize
DOFCOREZM	704	(+)	AAAG	S000265		10074718, 10758479	Core site required for binding of Dof proteins in maize
DOFCOREZM	803	(+)	AAAG	S000265		10074718, 10758479	Core site required for binding of Dof proteins in maize
DOFCOREZM	868	(-)	AAAG	S000265		10074718, 10758479	Core site required for binding of Dof proteins in maize
DOFCOREZM	893	(-)	AAAG	S000265		10074718, 10758479	Core site required for binding of Dof proteins in maize
DOFCOREZM	925	(-)	AAAG	S000265		10074718, 10758479	Core site required for binding of Dof proteins in maize
DOFCOREZM	1022	(-)	AAAG	S000265		10074718, 10758479	Core site required for binding of Dof proteins in maize
DOFCOREZM	1087	(-)	AAAG	S000265		10074718, 10758479	Core site required for binding of Dof proteins in maize
DOFCOREZM	1109	(+)	AAAG	S000265		10074718, 10758479	Core site required for binding of Dof proteins in maize
DOFCOREZM	1193	(-)	AAAG	S000265		10074718, 10758479	Core site required for binding of Dof proteins in maize
DOFCOREZM	1199	(-)	AAAG	S000265		10074718, 10758479	Core site required for binding of Dof proteins in maize
DOFCOREZM	1234	(-)	AAAG	S000265		10074718, 10758479	Core site required for binding of Dof proteins in maize
DOFCOREZM	1401	(+)	AAAG	S000265		10074718, 10758479	Core site required for binding of Dof proteins in maize
DOFCOREZM	1459	(+)	AAAG	S000265		10074718, 10758479	Core site required for binding of Dof proteins in maize
DOFCOREZM	1522	(-)	AAAG	S000265		10074718, 10758479	Core site required for binding of Dof proteins in maize
DOFCOREZM	1530	(-)	AAAG	S000265		10074718, 10758479	Core site required for binding of Dof proteins in maize
DOFCOREZM	1604	(-)	AAAG	S000265		10074718, 10758479	Core site required for binding of Dof proteins in maize
DOFCOREZM	1765	(+)	AAAG	S000265		10074718, 10758479	Core site required for binding of Dof proteins in maize
DOFCOREZM	1952	(+)	AAAG	S000265		10074718, 10758479	Core site required for binding of Dof proteins in maize
DPBFCOREDCDC3	467	(-)	ACACNNG	S000292		10072394	NtBBF1 (Dof protein from tobacco) binding site in Agrobacterium rhizogenes (A.r.) rolB gene; Found in regulatory domain B (-341 to -306); Required for tissue-specific expression and auxin induction
DPBFCOREDCDC3	584	(+)	ACACNNG	S000292		10072394	NtBBF1 (Dof protein from tobacco) binding site in Agrobacterium rhizogenes (A.r.) rolB gene; Found in regulatory domain B (-341 to -306); Required for tissue-specific expression and auxin induction
EBOXBNNAPA	82	(-)	CANNTG	S000144		8818291, 15821875	E-box of napA storage-protein gene of Brassica napus (B.n.); See DE S000042 (CACGTGMOTIF); see S000407 (Myc consensus: CANNTG); This sequence is also known as RRE (R response element)
EBOXBNNAPA	82	(+)	CANNTG	S000144		8818291, 15821875	E-box of napA storage-protein gene of Brassica napus (B.n.); See DE S000042 (CACGTGMOTIF); see S000407 (Myc consensus: CANNTG); This sequence is also known as RRE (R response element)
EBOXBNNAPA	455	(-)	CANNTG	S000144		8818291, 15821875	E-box of napA storage-protein gene of Brassica napus (B.n.); See DE S000042 (CACGTGMOTIF); see S000407 (Myc consensus: CANNTG); This sequence is also known as RRE (R response element)
EBOXBNNAPA	455	(+)	CANNTG	S000144		8818291, 15821875	E-box of napA storage-protein gene of Brassica napus (B.n.); See DE S000042 (CACGTGMOTIF); see S000407 (Myc consensus: CANNTG); This sequence is also known as RRE (R response element)
EBOXBNNAPA	467	(-)	CANNTG	S000144		8818291, 15821875	E-box of napA storage-protein gene of Brassica napus (B.n.); See DE S000042 (CACGTGMOTIF); see S000407 (Myc consensus: CANNTG); This sequence is also known as RRE (R response element)
EBOXBNNAPA	467	(+)	CANNTG	S000144		8818291, 15821875	E-box of napA storage-protein gene of Brassica napus (B.n.); See DE S000042 (CACGTGMOTIF); see S000407 (Myc consensus: CANNTG); This sequence is also known as RRE (R response element)
EBOXBNNAPA	1988	(-)	CANNTG	S000144		8818291, 15821875	E-box of napA storage-protein gene of Brassica napus (B.n.); See DE S000042 (CACGTGMOTIF); see S000407 (Myc consensus: CANNTG); This sequence is also known as RRE (R response element)
EBOXBNNAPA	1988	(+)	CANNTG	S000144		8818291, 15821875	E-box of napA storage-protein gene of Brassica napus (B.n.); See DE S000042 (CACGTGMOTIF); see S000407 (Myc consensus: CANNTG); This sequence is also known as RRE (R response element)
EECCRCAH1	328	(-)	GANTTNC	S000494		14555782, 15155888	"EEC"; Consensus motif of the two enhancer elements, EE-1 an EE-2, both found in the promoter region of the Chlamydomonas Cah1 (encoding a periplasmic carbonic anhydrase); Binding site of Myb transcription factor LCR1; N=A/G/C/T;
EECCRCAH1	590	(-)	GANTTNC	S000494		14555782, 15155888	"EEC"; Consensus motif of the two enhancer elements, EE-1 an EE-2, both found in the promoter region of the Chlamydomonas Cah1 (encoding a periplasmic carbonic anhydrase); Binding site of Myb transcription factor LCR1; N=A/G/C/T;
EMBP1TAEM	465	(-)	CACGTGGC	S000119		2145628, 8589631, 10636868	Binding site of trans-acting factor EMBP-1; wheat (T.a.) Em gene; Binding site of ABFs; ABFs (ABRE binding factors) were isolated from Arabidopsis by a yeast one-hybrid screening system; Expression ABFs is induced by ABA and various stress treatment; ABFs belongs to a distinct subfamily of bZIP proteins; Involved in ABA-mediated stress-signaling pathway;
ERELEE4	1088	(-)	AWTTCAAA	S000037		8090746, 8327464, 16040666, 15988560	"ERE (ethylene responsive element)" of tomato (L.e.) E4 and carnation GST1 genes; GST1 is related to senescence; Found in the 5'-LTR region of TLC1.1 retrotransposon family in Lycopersicon chilense
ERELEE4	1620	(-)	AWTTCAAA	S000037		8090746, 8327464, 16040666, 15988560	"ERE (ethylene responsive element)" of tomato (L.e.) E4 and carnation GST1 genes; GST1 is related to senescence; Found in the 5'-LTR region of TLC1.1 retrotransposon family in Lycopersicon chilense
GADOWNAT	449	(+)	ACGTGTC	S000438		12837949, 16463099	Sequence present in 24 genes in the GA-down regulated d1 cluster (106 genes) found in Arabidopsis seed germination; This motif is similar to ABRE
GADOWNAT	468	(+)	ACGTGTC	S000438		12837949, 16463099	Sequence present in 24 genes in the GA-down regulated d1 cluster (106 genes) found in Arabidopsis seed germination; This motif is similar to ABRE
GAREAT	233	(-)	TAACAAR	S000439		12837949	GARE (GA-responsive element); Occurrence of GARE in GA-inducible, GA-responsible, and GA-nonresponsive genes found in Arabidopsis seed germination was 20, 18, and 12%, respectively
GATABOX	87	(+)	GATA	S000039		12837949	GARE (GA-responsive element); Occurrence of GARE in GA-inducible, GA-responsible, and GA-nonresponsive genes found in Arabidopsis seed germination was 20, 18, and 12%, respectively
GATABOX	91	(-)	GATA	S000039		12837949	GARE (GA-responsive element); Occurrence of GARE in GA-inducible, GA-responsible, and GA-nonresponsive genes found in Arabidopsis seed germination was 20, 18, and 12%, respectively
GATABOX	128	(+)	GATA	S000039		12837949	GARE (GA-responsive element); Occurrence of GARE in GA-inducible, GA-responsible, and GA-nonresponsive genes found in Arabidopsis seed germination was 20, 18, and 12%, respectively
GATABOX	134	(-)	GATA	S000039		12837949	GARE (GA-responsive element); Occurrence of GARE in GA-inducible, GA-responsible, and GA-nonresponsive genes found in Arabidopsis seed germination was 20, 18, and 12%, respectively
GATABOX	146	(+)	GATA	S000039		12837949	GARE (GA-responsive element); Occurrence of GARE in GA-inducible, GA-responsible, and GA-nonresponsive genes found in Arabidopsis seed germination was 20, 18, and 12%, respectively
GATABOX	177	(+)	GATA	S000039		12837949	GARE (GA-responsive element); Occurrence of GARE in GA-inducible, GA-responsible, and GA-nonresponsive genes found in Arabidopsis seed germination was 20, 18, and 12%, respectively
GATABOX	290	(+)	GATA	S000039		12837949	GARE (GA-responsive element); Occurrence of GARE in GA-inducible, GA-responsible, and GA-nonresponsive genes found in Arabidopsis seed germination was 20, 18, and 12%, respectively
GATABOX	405	(+)	GATA	S000039		12837949	GARE (GA-responsive element); Occurrence of GARE in GA-inducible, GA-responsible, and GA-nonresponsive genes found in Arabidopsis seed germination was 20, 18, and 12%, respectively
GATABOX	410	(+)	GATA	S000039		12837949	GARE (GA-responsive element); Occurrence of GARE in GA-inducible, GA-responsible, and GA-nonresponsive genes found in Arabidopsis seed germination was 20, 18, and 12%, respectively
GATABOX	442	(+)	GATA	S000039		12837949	GARE (GA-responsive element); Occurrence of GARE in GA-inducible, GA-responsible, and GA-nonresponsive genes found in Arabidopsis seed germination was 20, 18, and 12%, respectively
GATABOX	527	(-)	GATA	S000039		12837949	GARE (GA-responsive element); Occurrence of GARE in GA-inducible, GA-responsible, and GA-nonresponsive genes found in Arabidopsis seed germination was 20, 18, and 12%, respectively
GATABOX	537	(-)	GATA	S000039		12837949	GARE (GA-responsive element); Occurrence of GARE in GA-inducible, GA-responsible, and GA-nonresponsive genes found in Arabidopsis seed germination was 20, 18, and 12%, respectively
GATABOX	680	(+)	GATA	S000039		12837949	GARE (GA-responsive element); Occurrence of GARE in GA-inducible, GA-responsible, and GA-nonresponsive genes found in Arabidopsis seed germination was 20, 18, and 12%, respectively
GATABOX	757	(-)	GATA	S000039		12837949	GARE (GA-responsive element); Occurrence of GARE in GA-inducible, GA-responsible, and GA-nonresponsive genes found in Arabidopsis seed germination was 20, 18, and 12%, respectively
GATABOX	881	(-)	GATA	S000039		12837949	GARE (GA-responsive element); Occurrence of GARE in GA-inducible, GA-responsible, and GA-nonresponsive genes found in Arabidopsis seed germination was 20, 18, and 12%, respectively
GATABOX	971	(+)	GATA	S000039		12837949	GARE (GA-responsive element); Occurrence of GARE in GA-inducible, GA-responsible, and GA-nonresponsive genes found in Arabidopsis seed germination was 20, 18, and 12%, respectively
GATABOX	1019	(-)	GATA	S000039		12837949	GARE (GA-responsive element); Occurrence of GARE in GA-inducible, GA-responsible, and GA-nonresponsive genes found in Arabidopsis seed germination was 20, 18, and 12%, respectively
GATABOX	1081	(+)	GATA	S000039		12837949	GARE (GA-responsive element); Occurrence of GARE in GA-inducible, GA-responsible, and GA-nonresponsive genes found in Arabidopsis seed germination was 20, 18, and 12%, respectively
GATABOX	1230	(-)	GATA	S000039		12837949	GARE (GA-responsive element); Occurrence of GARE in GA-inducible, GA-responsible, and GA-nonresponsive genes found in Arabidopsis seed germination was 20, 18, and 12%, respectively
GATABOX	1313	(-)	GATA	S000039		12837949	GARE (GA-responsive element); Occurrence of GARE in GA-inducible, GA-responsible, and GA-nonresponsive genes found in Arabidopsis seed germination was 20, 18, and 12%, respectively
GATABOX	1423	(-)	GATA	S000039		12837949	GARE (GA-responsive element); Occurrence of GARE in GA-inducible, GA-responsible, and GA-nonresponsive genes found in Arabidopsis seed germination was 20, 18, and 12%, respectively
GATABOX	1428	(-)	GATA	S000039		12837949	GARE (GA-responsive element); Occurrence of GARE in GA-inducible, GA-responsible, and GA-nonresponsive genes found in Arabidopsis seed germination was 20, 18, and 12%, respectively
GATABOX	1477	(-)	GATA	S000039		12837949	GARE (GA-responsive element); Occurrence of GARE in GA-inducible, GA-responsible, and GA-nonresponsive genes found in Arabidopsis seed germination was 20, 18, and 12%, respectively
GATABOX	1516	(-)	GATA	S000039		12837949	GARE (GA-responsive element); Occurrence of GARE in GA-inducible, GA-responsible, and GA-nonresponsive genes found in Arabidopsis seed germination was 20, 18, and 12%, respectively
GATABOX	1601	(-)	GATA	S000039		12837949	GARE (GA-responsive element); Occurrence of GARE in GA-inducible, GA-responsible, and GA-nonresponsive genes found in Arabidopsis seed germination was 20, 18, and 12%, respectively
GATABOX	1663	(-)	GATA	S000039		12837949	GARE (GA-responsive element); Occurrence of GARE in GA-inducible, GA-responsible, and GA-nonresponsive genes found in Arabidopsis seed germination was 20, 18, and 12%, respectively
GATABOX	1761	(+)	GATA	S000039		12837949	GARE (GA-responsive element); Occurrence of GARE in GA-inducible, GA-responsible, and GA-nonresponsive genes found in Arabidopsis seed germination was 20, 18, and 12%, respectively
GATABOX	1855	(+)	GATA	S000039		12837949	GARE (GA-responsive element); Occurrence of GARE in GA-inducible, GA-responsible, and GA-nonresponsive genes found in Arabidopsis seed germination was 20, 18, and 12%, respectively
GBOXLERBCS	465	(-)	MCACGTGGC	S000041		2902624, 2347304, 8589631	"G box"; Conserved sequence upstream of light-regulated genes; Sequence found in the promoter region of rbcS of tomato (L.e.) and Arabidopsis; Binding with GBF; M=A/C; See S000345;
GT1CONSENSUS	97	(+)	GRWAAW	S000198		8955086, 10417717, 10437823, 10366876	Consensus GT-1 binding site in many light-regulated genes, e.g., RBCS from many species, PHYA from oat and rice, spinach RCA and PETA, and bean CHS15; R=A/G; W=A/T
GT1CONSENSUS	155	(-)	GRWAAW	S000198		8955086, 10417717, 10437823, 10366876	Consensus GT-1 binding site in many light-regulated genes, e.g., RBCS from many species, PHYA from oat and rice, spinach RCA and PETA, and bean CHS15; R=A/G; W=A/T
GT1CONSENSUS	193	(+)	GRWAAW	S000198		8955086, 10417717, 10437823, 10366876	Consensus GT-1 binding site in many light-regulated genes, e.g., RBCS from many species, PHYA from oat and rice, spinach RCA and PETA, and bean CHS15; R=A/G; W=A/T
GT1CONSENSUS	290	(+)	GRWAAW	S000198		8955086, 10417717, 10437823, 10366876	Consensus GT-1 binding site in many light-regulated genes, e.g., RBCS from many species, PHYA from oat and rice, spinach RCA and PETA, and bean CHS15; R=A/G; W=A/T
GT1CONSENSUS	442	(+)	GRWAAW	S000198		8955086, 10417717, 10437823, 10366876	Consensus GT-1 binding site in many light-regulated genes, e.g., RBCS from many species, PHYA from oat and rice, spinach RCA and PETA, and bean CHS15; R=A/G; W=A/T
GT1CONSENSUS	535	(-)	GRWAAW	S000198		8955086, 10417717, 10437823, 10366876	Consensus GT-1 binding site in many light-regulated genes, e.g., RBCS from many species, PHYA from oat and rice, spinach RCA and PETA, and bean CHS15; R=A/G; W=A/T
GT1CONSENSUS	597	(-)	GRWAAW	S000198		8955086, 10417717, 10437823, 10366876	Consensus GT-1 binding site in many light-regulated genes, e.g., RBCS from many species, PHYA from oat and rice, spinach RCA and PETA, and bean CHS15; R=A/G; W=A/T
GT1CONSENSUS	680	(+)	GRWAAW	S000198		8955086, 10417717, 10437823, 10366876	Consensus GT-1 binding site in many light-regulated genes, e.g., RBCS from many species, PHYA from oat and rice, spinach RCA and PETA, and bean CHS15; R=A/G; W=A/T
GT1CONSENSUS	854	(-)	GRWAAW	S000198		8955086, 10417717, 10437823, 10366876	Consensus GT-1 binding site in many light-regulated genes, e.g., RBCS from many species, PHYA from oat and rice, spinach RCA and PETA, and bean CHS15; R=A/G; W=A/T
GT1CONSENSUS	1475	(-)	GRWAAW	S000198		8955086, 10417717, 10437823, 10366876	Consensus GT-1 binding site in many light-regulated genes, e.g., RBCS from many species, PHYA from oat and rice, spinach RCA and PETA, and bean CHS15; R=A/G; W=A/T
GT1CONSENSUS	1534	(+)	GRWAAW	S000198		8955086, 10417717, 10437823, 10366876	Consensus GT-1 binding site in many light-regulated genes, e.g., RBCS from many species, PHYA from oat and rice, spinach RCA and PETA, and bean CHS15; R=A/G; W=A/T
GT1CONSENSUS	1644	(-)	GRWAAW	S000198		8955086, 10417717, 10437823, 10366876	Consensus GT-1 binding site in many light-regulated genes, e.g., RBCS from many species, PHYA from oat and rice, spinach RCA and PETA, and bean CHS15; R=A/G; W=A/T
GT1CONSENSUS	1661	(-)	GRWAAW	S000198		8955086, 10417717, 10437823, 10366876	Consensus GT-1 binding site in many light-regulated genes, e.g., RBCS from many species, PHYA from oat and rice, spinach RCA and PETA, and bean CHS15; R=A/G; W=A/T
GT1CONSENSUS	1699	(-)	GRWAAW	S000198		8955086, 10417717, 10437823, 10366876	Consensus GT-1 binding site in many light-regulated genes, e.g., RBCS from many species, PHYA from oat and rice, spinach RCA and PETA, and bean CHS15; R=A/G; W=A/T
GT1CONSENSUS	1761	(+)	GRWAAW	S000198		8955086, 10417717, 10437823, 10366876	Consensus GT-1 binding site in many light-regulated genes, e.g., RBCS from many species, PHYA from oat and rice, spinach RCA and PETA, and bean CHS15; R=A/G; W=A/T
GT1CORE	1042	(-)	GGTTAA	S000125		3243271, 2152164, 8955086	Critical for GT-1 binding to box II of rbcS; See S000051 GT1MOTIF1; For a compilation of related GT elements and factors
GT1GMSCAM4	854	(-)	GAAAAA	S000453		15310827	"GT-1 motif" found in the promoter of soybean (Glycine max) CaM isoform, SCaM-4; Plays a role in pathogen- and salt-induced SCaM-4 gene expression
GT1GMSCAM4	1534	(+)	GAAAAA	S000453		15310827	"GT-1 motif" found in the promoter of soybean (Glycine max) CaM isoform, SCaM-4; Plays a role in pathogen- and salt-induced SCaM-4 gene expression
GT1GMSCAM4	1644	(-)	GAAAAA	S000453		15310827	"GT-1 motif" found in the promoter of soybean (Glycine max) CaM isoform, SCaM-4; Plays a role in pathogen- and salt-induced SCaM-4 gene expression
GTGANTG10	85	(+)	GTGA	S000378		11414616	GTGA motif" found in the promoter of the tobacco (N.t.) late pollen gene g10 which shows homology to pectate lyase and is the putative homologue of the tomato gene lat56
GTGANTG10	106	(+)	GTGA	S000378		11414616	GTGA motif" found in the promoter of the tobacco (N.t.) late pollen gene g10 which shows homology to pectate lyase and is the putative homologue of the tomato gene lat56
GTGANTG10	191	(+)	GTGA	S000378		11414616	GTGA motif" found in the promoter of the tobacco (N.t.) late pollen gene g10 which shows homology to pectate lyase and is the putative homologue of the tomato gene lat56
GTGANTG10	326	(+)	GTGA	S000378		11414616	GTGA motif" found in the promoter of the tobacco (N.t.) late pollen gene g10 which shows homology to pectate lyase and is the putative homologue of the tomato gene lat56
GTGANTG10	529	(-)	GTGA	S000378		11414616	GTGA motif" found in the promoter of the tobacco (N.t.) late pollen gene g10 which shows homology to pectate lyase and is the putative homologue of the tomato gene lat56
GTGANTG10	707	(+)	GTGA	S000378		11414616	GTGA motif" found in the promoter of the tobacco (N.t.) late pollen gene g10 which shows homology to pectate lyase and is the putative homologue of the tomato gene lat56
GTGANTG10	734	(+)	GTGA	S000378		11414616	GTGA motif" found in the promoter of the tobacco (N.t.) late pollen gene g10 which shows homology to pectate lyase and is the putative homologue of the tomato gene lat56
GTGANTG10	808	(+)	GTGA	S000378		11414616	GTGA motif" found in the promoter of the tobacco (N.t.) late pollen gene g10 which shows homology to pectate lyase and is the putative homologue of the tomato gene lat56
GTGANTG10	1202	(-)	GTGA	S000378		11414616	GTGA motif" found in the promoter of the tobacco (N.t.) late pollen gene g10 which shows homology to pectate lyase and is the putative homologue of the tomato gene lat56
GTGANTG10	1246	(-)	GTGA	S000378		11414616	GTGA motif" found in the promoter of the tobacco (N.t.) late pollen gene g10 which shows homology to pectate lyase and is the putative homologue of the tomato gene lat56
GTGANTG10	1285	(-)	GTGA	S000378		11414616	GTGA motif" found in the promoter of the tobacco (N.t.) late pollen gene g10 which shows homology to pectate lyase and is the putative homologue of the tomato gene lat56
GTGANTG10	1637	(+)	GTGA	S000378		11414616	GTGA motif" found in the promoter of the tobacco (N.t.) late pollen gene g10 which shows homology to pectate lyase and is the putative homologue of the tomato gene lat56
HEXAT	479	(+)	TGACGTGG	S000334		1446171	"Hex motif"; Binding site of Arabidopsis (A.t.) bZIP protein TGA1 and G box binding factor GBF1; TGA1 and members of the GBF family differ in their DNA binding properties; G-Box-like element
HEXMOTIFTAH3H4	102	(-)	ACGTCA	S000053		2822486, 2772648, 7865787, 16051676	"hexamer motif" found in promoter of wheat (T.a.) histone genes H3 and H4; CaMV35S; NOS; Binding with HBP-1A and HBP-1B; Binding site of wheat (T.a.) nuclear protein HBP-1 (histone DNA binding protein-1)
HEXMOTIFTAH3H4	447	(-)	ACGTCA	S000053		2822486, 2772648, 7865787, 16051676	"hexamer motif" found in promoter of wheat (T.a.) histone genes H3 and H4; CaMV35S; NOS; Binding with HBP-1A and HBP-1B; Binding site of wheat (T.a.) nuclear protein HBP-1 (histone DNA binding protein-1)
HEXMOTIFTAH3H4	479	(-)	ACGTCA	S000053		2822486, 2772648, 7865787, 16051676	"hexamer motif" found in promoter of wheat (T.a.) histone genes H3 and H4; CaMV35S; NOS; Binding with HBP-1A and HBP-1B; Binding site of wheat (T.a.) nuclear protein HBP-1 (histone DNA binding protein-1)
HEXMOTIFTAH3H4	1243	(+)	ACGTCA	S000053		2822486, 2772648, 7865787, 16051676	"hexamer motif" found in promoter of wheat (T.a.) histone genes H3 and H4; CaMV35S; NOS; Binding with HBP-1A and HBP-1B; Binding site of wheat (T.a.) nuclear protein HBP-1 (histone DNA binding protein-1)
HY5AT	464	(-)	TGACACGTGGCA	S000345		9596629, 10990463, 9367981	"G box"; Binding site of Arabidopsis bZIP protein HY5; HY5 is constitutively nuclear localized and is involved in light regulation of transcriptional activity of the promoters containing the G-box; HY5 abundance peaks in early seedling development, consistent with its role in promoting photomorphogenesis
IBOX	405	(+)	GATAAG	S000124		2902624, 2347304, 10652136	Binding site of LeMYB1, that is a member of a novel class of myb-like proteins; LeMYBI act as a transcriptional activator
IBOX	1311	(-)	GATAAG	S000124		2902624, 2347304, 10652136	Binding site of LeMYB1, that is a member of a novel class of myb-like proteins; LeMYBI act as a transcriptional activator
IBOXCORE	290	(+)	GATAA	S000199		N/A	"I-box"; Conserved sequence upstream of light-regulated genes; Conserved sequence upstream of light-regulated genes of both monocots and dicots
IBOXCORE	405	(+)	GATAA	S000199		N/A	"I-box"; Conserved sequence upstream of light-regulated genes; Conserved sequence upstream of light-regulated genes of both monocots and dicots
IBOXCORE	442	(+)	GATAA	S000199		N/A	"I-box"; Conserved sequence upstream of light-regulated genes; Conserved sequence upstream of light-regulated genes of both monocots and dicots
IBOXCORE	536	(-)	GATAA	S000199		N/A	"I-box"; Conserved sequence upstream of light-regulated genes; Conserved sequence upstream of light-regulated genes of both monocots and dicots
IBOXCORE	680	(+)	GATAA	S000199		N/A	"I-box"; Conserved sequence upstream of light-regulated genes; Conserved sequence upstream of light-regulated genes of both monocots and dicots
IBOXCORE	1312	(-)	GATAA	S000199		N/A	"I-box"; Conserved sequence upstream of light-regulated genes; Conserved sequence upstream of light-regulated genes of both monocots and dicots
IBOXCORE	1476	(-)	GATAA	S000199		N/A	"I-box"; Conserved sequence upstream of light-regulated genes; Conserved sequence upstream of light-regulated genes of both monocots and dicots
IBOXCORE	1662	(-)	GATAA	S000199		N/A	"I-box"; Conserved sequence upstream of light-regulated genes; Conserved sequence upstream of light-regulated genes of both monocots and dicots
IBOXCORE	1761	(+)	GATAA	S000199		N/A	"I-box"; Conserved sequence upstream of light-regulated genes; Conserved sequence upstream of light-regulated genes of both monocots and dicots
IBOXCORENT	405	(+)	GATAAGR	S000424		11950971	"I-box core motif" in the CAMs (conserved DNA modular arrays) associated with light-responsive promoter regions
IBOXCORENT	1310	(-)	GATAAGR	S000424		11950971	"I-box core motif" in the CAMs (conserved DNA modular arrays) associated with light-responsive promoter regions
INRNTPSADB	194	(-)	YTCANTYY	S000395		12060222	"Inr (initiator)" elements found in the tobacco psaDb gene promoter without TATA boxes; Light-responsive transcription of psaDb depends on Inr, but not TATA box
INRNTPSADB	836	(-)	YTCANTYY	S000395		12060222	"Inr (initiator)" elements found in the tobacco psaDb gene promoter without TATA boxes; Light-responsive transcription of psaDb depends on Inr, but not TATA box
INRNTPSADB	919	(+)	YTCANTYY	S000395		12060222	"Inr (initiator)" elements found in the tobacco psaDb gene promoter without TATA boxes; Light-responsive transcription of psaDb depends on Inr, but not TATA box
INRNTPSADB	1201	(+)	YTCANTYY	S000395		12060222	"Inr (initiator)" elements found in the tobacco psaDb gene promoter without TATA boxes; Light-responsive transcription of psaDb depends on Inr, but not TATA box
INTRONLOWER	1142	(-)	TGCAGG	S000086		3808952	"3' intron-exon splice junctions"; Plant intron lower sequence; Consensus sequence for plant introns;
IRO2OS	466	(-)	CACGTGG	S000505		16887895	OsIRO2-binding core sequence; "G-box plus G"; Transcription factor OsIRO2 is induced exclusively by Fe deficiency
IRO2OS	1988	(+)	CACGTGG	S000505		16887895	OsIRO2-binding core sequence; "G-box plus G"; Transcription factor OsIRO2 is induced exclusively by Fe deficiency
LECPLEACS2	825	(+)	TAAAATAT	S000465		15749766	Core element in LeCp (tomato Cys protease) binding cis-element (from -715 to -675) in LeAcs2 gene
LRENPCABE	464	(-)	ACGTGGCA	S000231		2901343	"LRE"; A positive light regulatory element in tobacco (N.p.) CAB (cab-E) gene; Located at -241
LTRE1HVBLT49	941	(+)	CCGAAA	S000250		9747801	"LTRE-1" (low-temperature-responsive element) in barley (H.v.) blt4.9 gene promoter; A new LTRE; A previously known LTRE is CCGAC
MARABOX1	1871	(+)	AATAAAYAAA	S000063		2695485	"A-box" found in SAR (scaffold attachment region; or matrix attachment region, MAR)
MARABOX1	1927	(-)	AATAAAYAAA	S000063		2695485	"A-box" found in SAR (scaffold attachment region; or matrix attachment region, MAR)
MARARS	1611	(+)	WTTTATRTTTW	S000064		2695485	"ARS element"; Motif found in SAR (MAR)
MARTBOX	240	(-)	TTWTWTTWTT	S000067		2695485	"T-Box"; Motif found in SAR (scaffold attachment region; or matrix attachment region, MAR)
MARTBOX	651	(+)	TTWTWTTWTT	S000067		2695485	"T-Box"; Motif found in SAR (scaffold attachment region; or matrix attachment region, MAR)
MARTBOX	653	(+)	TTWTWTTWTT	S000067		2695485	"T-Box"; Motif found in SAR (scaffold attachment region; or matrix attachment region, MAR)
MARTBOX	849	(+)	TTWTWTTWTT	S000067		2695485	"T-Box"; Motif found in SAR (scaffold attachment region; or matrix attachment region, MAR)
MARTBOX	1557	(-)	TTWTWTTWTT	S000067		2695485	"T-Box"; Motif found in SAR (scaffold attachment region; or matrix attachment region, MAR)
MARTBOX	1613	(+)	TTWTWTTWTT	S000067		2695485	"T-Box"; Motif found in SAR (scaffold attachment region; or matrix attachment region, MAR)
MARTBOX	1725	(+)	TTWTWTTWTT	S000067		2695485	"T-Box"; Motif found in SAR (scaffold attachment region; or matrix attachment region, MAR)
MYB1AT	1120	(-)	WAACCA	S000408		12509522	MYB recognition site found in the promoters of the dehydration-responsive gene rd22 and many other genes in Arabidopsis; W=A/T
MYB1AT	1897	(+)	WAACCA	S000408		12509522	MYB recognition site found in the promoters of the dehydration-responsive gene rd22 and many other genes in Arabidopsis; W=A/T
MYBGAHV	233	(-)	TAACAAA	S000181		8535141, 9506846, 10069063	Central element of gibberellin (GA) response complex (GARC) in high-pI alpha-amylase gene in barley (H.v.); Similar to c-myb and v-myb consensus binding site; GAmyb binds specifically to the TAACAAA box in vitro; GAmyb is the sole GA-regulated transcriptional factor required for transcriptional activation of the high-pI alpha-amylase
MYBPZM	73	(-)	CCWACC	S000179		8313474	Core of consensus maize P (myb homolog) binding site; W=A/T; 6 bp core; Maize P gene specifies red pigmentation of kernel pericarp, cob, and other floral organs
MYBST1	91	(-)	GGATA	S000180		7957104	Core motif of MybSt1 (a potato MYB homolog) binding site
MYBST1	134	(-)	GGATA	S000180		7957104	Core motif of MybSt1 (a potato MYB homolog) binding site
MYBST1	881	(-)	GGATA	S000180		7957104	Core motif of MybSt1 (a potato MYB homolog) binding site
MYBST1	1080	(+)	GGATA	S000180		7957104	Core motif of MybSt1 (a potato MYB homolog) binding site
MYBST1	1230	(-)	GGATA	S000180		7957104	Core motif of MybSt1 (a potato MYB homolog) binding site
MYBST1	1313	(-)	GGATA	S000180		7957104	Core motif of MybSt1 (a potato MYB homolog) binding site
MYCATERD1	82	(+)	CATGTG	S000413		12535340, 15319476	MYC recognition sequence (from -466 to -461) necessary for expression of erd1 (early responsive to dehydration) in dehydrated Arabidopsis; NAC protein bound specifically to the CATGTG motif)
MYCATRD22	82	(-)	CACATG	S000174		9368419, 9617810	Binding site for MYC (rd22BP1) in Arabidopsis (A.t.) dehydration-responsive gene, rd22; MYC binding site in rd22 gene of Arabidopsis thaliana; ABA-induction
MYCCONSENSUSAT	82	(-)	CANNTG	S000407		12509522, 12672693, 14673035, 15834008, 16214899, 15821875, 17015446	MYC recognition site found in the promoters of the dehydration-responsive gene rd22 and many other genes in Arabidopsis
MYCCONSENSUSAT	82	(+)	CANNTG	S000407		12509522, 12672693, 14673035, 15834008, 16214899, 15821875, 17015446	MYC recognition site found in the promoters of the dehydration-responsive gene rd22 and many other genes in Arabidopsis
MYCCONSENSUSAT	455	(-)	CANNTG	S000407		12509522, 12672693, 14673035, 15834008, 16214899, 15821875, 17015446	MYC recognition site found in the promoters of the dehydration-responsive gene rd22 and many other genes in Arabidopsis
MYCCONSENSUSAT	455	(+)	CANNTG	S000407		12509522, 12672693, 14673035, 15834008, 16214899, 15821875, 17015446	MYC recognition site found in the promoters of the dehydration-responsive gene rd22 and many other genes in Arabidopsis
MYCCONSENSUSAT	467	(-)	CANNTG	S000407		12509522, 12672693, 14673035, 15834008, 16214899, 15821875, 17015446	MYC recognition site found in the promoters of the dehydration-responsive gene rd22 and many other genes in Arabidopsis
MYCCONSENSUSAT	467	(+)	CANNTG	S000407		12509522, 12672693, 14673035, 15834008, 16214899, 15821875, 17015446	MYC recognition site found in the promoters of the dehydration-responsive gene rd22 and many other genes in Arabidopsis
MYCCONSENSUSAT	1988	(-)	CANNTG	S000407		12509522, 12672693, 14673035, 15834008, 16214899, 15821875, 17015446	MYC recognition site found in the promoters of the dehydration-responsive gene rd22 and many other genes in Arabidopsis
MYCCONSENSUSAT	1988	(+)	CANNTG	S000407		12509522, 12672693, 14673035, 15834008, 16214899, 15821875, 17015446	MYC recognition site found in the promoters of the dehydration-responsive gene rd22 and many other genes in Arabidopsis
NAPINMOTIFBN	522	(-)	TACACAT	S000070		2029903	Sequence found in 5' upstream region (-6, -95, -188) of napin (2S albumin) gene in Brassica napus (B.n.); Interact with a protein present in crude nuclear extracts from developing B. napus seeds
NODCON1GM	170	(-)	AAAGAT	S000461		3822835, 2338938	One of two putative nodulin consensus sequences
NODCON1GM	402	(+)	AAAGAT	S000461		3822835, 2338938	One of two putative nodulin consensus sequences
NODCON1GM	866	(-)	AAAGAT	S000461		3822835, 2338938	One of two putative nodulin consensus sequences
NODCON1GM	1020	(-)	AAAGAT	S000461		3822835, 2338938	One of two putative nodulin consensus sequences
NODCON1GM	1520	(-)	AAAGAT	S000461		3822835, 2338938	One of two putative nodulin consensus sequences
NODCON1GM	1602	(-)	AAAGAT	S000461		3822835, 2338938	One of two putative nodulin consensus sequences
NODCON1GM	1765	(+)	AAAGAT	S000461		3822835, 2338938	One of two putative nodulin consensus sequences
NODCON2GM	69	(-)	CTCTT	S000462		3822835, 2338938	One of two putative nodulin consensus sequences
NODCON2GM	648	(+)	CTCTT	S000462		3822835, 2338938	One of two putative nodulin consensus sequences
NODCON2GM	696	(+)	CTCTT	S000462		3822835, 2338938	One of two putative nodulin consensus sequences
NODCON2GM	891	(+)	CTCTT	S000462		3822835, 2338938	One of two putative nodulin consensus sequences
NODCON2GM	1110	(-)	CTCTT	S000462		3822835, 2338938	One of two putative nodulin consensus sequences
NODCON2GM	1191	(+)	CTCTT	S000462		3822835, 2338938	One of two putative nodulin consensus sequences
NODCON2GM	1197	(+)	CTCTT	S000462		3822835, 2338938	One of two putative nodulin consensus sequences
NODCON2GM	1309	(+)	CTCTT	S000462		3822835, 2338938	One of two putative nodulin consensus sequences
NODCON2GM	1460	(-)	CTCTT	S000462		3822835, 2338938	One of two putative nodulin consensus sequences
NTBBF1ARROLB	703	(-)	ACTTTA	S000273		10072394	NtBBF1 (Dof protein from tobacco) binding site in Agrobacterium rhizogenes (A.r.) rolB gene; Found in regulatory domain B (-341 to -306); Required for tissue-specific expression and auxin induction
OPAQUE2ZMB32	477	(+)	GATGAYRTGG	S000077		2001677, 1477557, 1386000	"opaque-2 binding site" of maize (Z.m.) b-32 (type I ribosome-inactivating protein gene; O2; O2S; O2S and GARE form a gibberellin response complex (GARC)
OSE1ROOTNODULE	170	(-)	AAAGAT	S000467		14714869, 15668224	One of the consensus sequence motifs of organ-specific elements (OSE) characteristic of the promoters activated in infected cells of root nodules
OSE1ROOTNODULE	402	(+)	AAAGAT	S000467		14714869, 15668224	One of the consensus sequence motifs of organ-specific elements (OSE) characteristic of the promoters activated in infected cells of root nodules
OSE1ROOTNODULE	866	(-)	AAAGAT	S000467		14714869, 15668224	One of the consensus sequence motifs of organ-specific elements (OSE) characteristic of the promoters activated in infected cells of root nodules
OSE1ROOTNODULE	1020	(-)	AAAGAT	S000467		14714869, 15668224	One of the consensus sequence motifs of organ-specific elements (OSE) characteristic of the promoters activated in infected cells of root nodules
OSE1ROOTNODULE	1520	(-)	AAAGAT	S000467		14714869, 15668224	One of the consensus sequence motifs of organ-specific elements (OSE) characteristic of the promoters activated in infected cells of root nodules
OSE1ROOTNODULE	1602	(-)	AAAGAT	S000467		14714869, 15668224	One of the consensus sequence motifs of organ-specific elements (OSE) characteristic of the promoters activated in infected cells of root nodules
OSE1ROOTNODULE	1765	(+)	AAAGAT	S000467		14714869, 15668224	One of the consensus sequence motifs of organ-specific elements (OSE) characteristic of the promoters activated in infected cells of root nodules
OSE2ROOTNODULE	69	(-)	CTCTT	S000468		14714869, 15668224	One of the consensus sequence motifs of organ-specific elements (OSE) characteristic of the promoters activated in infected cells of root nodules
OSE2ROOTNODULE	648	(+)	CTCTT	S000468		14714869, 15668224	One of the consensus sequence motifs of organ-specific elements (OSE) characteristic of the promoters activated in infected cells of root nodules
OSE2ROOTNODULE	696	(+)	CTCTT	S000468		14714869, 15668224	One of the consensus sequence motifs of organ-specific elements (OSE) characteristic of the promoters activated in infected cells of root nodules
OSE2ROOTNODULE	891	(+)	CTCTT	S000468		14714869, 15668224	One of the consensus sequence motifs of organ-specific elements (OSE) characteristic of the promoters activated in infected cells of root nodules
OSE2ROOTNODULE	1110	(-)	CTCTT	S000468		14714869, 15668224	One of the consensus sequence motifs of organ-specific elements (OSE) characteristic of the promoters activated in infected cells of root nodules
OSE2ROOTNODULE	1191	(+)	CTCTT	S000468		14714869, 15668224	One of the consensus sequence motifs of organ-specific elements (OSE) characteristic of the promoters activated in infected cells of root nodules
OSE2ROOTNODULE	1197	(+)	CTCTT	S000468		14714869, 15668224	One of the consensus sequence motifs of organ-specific elements (OSE) characteristic of the promoters activated in infected cells of root nodules
OSE2ROOTNODULE	1309	(+)	CTCTT	S000468		14714869, 15668224	One of the consensus sequence motifs of organ-specific elements (OSE) characteristic of the promoters activated in infected cells of root nodules
OSE2ROOTNODULE	1460	(-)	CTCTT	S000468		14714869, 15668224	One of the consensus sequence motifs of organ-specific elements (OSE) characteristic of the promoters activated in infected cells of root nodules
POLASIG1	161	(+)	AATAAA	S000080		3697078, 2370848, 15965016	"PolyA signal"; poly A signal found in legA gene of pea, rice alpha-amylase; -10 to -30 in the case of animal genes. Near upstream elements (NUE) in Arabidopsis (Loke et al. 2005)
POLASIG1	209	(-)	AATAAA	S000080		3697078, 2370848, 15965016	"PolyA signal"; poly A signal found in legA gene of pea, rice alpha-amylase; -10 to -30 in the case of animal genes. Near upstream elements (NUE) in Arabidopsis (Loke et al. 2005)
POLASIG1	240	(+)	AATAAA	S000080		3697078, 2370848, 15965016	"PolyA signal"; poly A signal found in legA gene of pea, rice alpha-amylase; -10 to -30 in the case of animal genes. Near upstream elements (NUE) in Arabidopsis (Loke et al. 2005)
POLASIG1	245	(+)	AATAAA	S000080		3697078, 2370848, 15965016	"PolyA signal"; poly A signal found in legA gene of pea, rice alpha-amylase; -10 to -30 in the case of animal genes. Near upstream elements (NUE) in Arabidopsis (Loke et al. 2005)
POLASIG1	261	(+)	AATAAA	S000080		3697078, 2370848, 15965016	"PolyA signal"; poly A signal found in legA gene of pea, rice alpha-amylase; -10 to -30 in the case of animal genes. Near upstream elements (NUE) in Arabidopsis (Loke et al. 2005)
POLASIG1	350	(-)	AATAAA	S000080		3697078, 2370848, 15965016	"PolyA signal"; poly A signal found in legA gene of pea, rice alpha-amylase; -10 to -30 in the case of animal genes. Near upstream elements (NUE) in Arabidopsis (Loke et al. 2005)
POLASIG1	555	(-)	AATAAA	S000080		3697078, 2370848, 15965016	"PolyA signal"; poly A signal found in legA gene of pea, rice alpha-amylase; -10 to -30 in the case of animal genes. Near upstream elements (NUE) in Arabidopsis (Loke et al. 2005)
POLASIG1	652	(-)	AATAAA	S000080		3697078, 2370848, 15965016	"PolyA signal"; poly A signal found in legA gene of pea, rice alpha-amylase; -10 to -30 in the case of animal genes. Near upstream elements (NUE) in Arabidopsis (Loke et al. 2005)
POLASIG1	823	(+)	AATAAA	S000080		3697078, 2370848, 15965016	"PolyA signal"; poly A signal found in legA gene of pea, rice alpha-amylase; -10 to -30 in the case of animal genes. Near upstream elements (NUE) in Arabidopsis (Loke et al. 2005)
POLASIG1	1373	(-)	AATAAA	S000080		3697078, 2370848, 15965016	"PolyA signal"; poly A signal found in legA gene of pea, rice alpha-amylase; -10 to -30 in the case of animal genes. Near upstream elements (NUE) in Arabidopsis (Loke et al. 2005)
POLASIG1	1560	(+)	AATAAA	S000080		3697078, 2370848, 15965016	"PolyA signal"; poly A signal found in legA gene of pea, rice alpha-amylase; -10 to -30 in the case of animal genes. Near upstream elements (NUE) in Arabidopsis (Loke et al. 2005)
POLASIG1	1593	(-)	AATAAA	S000080		3697078, 2370848, 15965016	"PolyA signal"; poly A signal found in legA gene of pea, rice alpha-amylase; -10 to -30 in the case of animal genes. Near upstream elements (NUE) in Arabidopsis (Loke et al. 2005)
POLASIG1	1729	(-)	AATAAA	S000080		3697078, 2370848, 15965016	"PolyA signal"; poly A signal found in legA gene of pea, rice alpha-amylase; -10 to -30 in the case of animal genes. Near upstream elements (NUE) in Arabidopsis (Loke et al. 2005)
POLASIG1	1815	(+)	AATAAA	S000080		3697078, 2370848, 15965016	"PolyA signal"; poly A signal found in legA gene of pea, rice alpha-amylase; -10 to -30 in the case of animal genes. Near upstream elements (NUE) in Arabidopsis (Loke et al. 2005)
POLASIG1	1871	(+)	AATAAA	S000080		3697078, 2370848, 15965016	"PolyA signal"; poly A signal found in legA gene of pea, rice alpha-amylase; -10 to -30 in the case of animal genes. Near upstream elements (NUE) in Arabidopsis (Loke et al. 2005)
POLASIG1	1875	(+)	AATAAA	S000080		3697078, 2370848, 15965016	"PolyA signal"; poly A signal found in legA gene of pea, rice alpha-amylase; -10 to -30 in the case of animal genes. Near upstream elements (NUE) in Arabidopsis (Loke et al. 2005)
POLASIG1	1931	(-)	AATAAA	S000080		3697078, 2370848, 15965016	"PolyA signal"; poly A signal found in legA gene of pea, rice alpha-amylase; -10 to -30 in the case of animal genes. Near upstream elements (NUE) in Arabidopsis (Loke et al. 2005)
POLASIG2	376	(+)	AATTAAA	S000081		2370848	"PolyA signal"; poly A signal found in rice alpha-amylase; -10 to DE -30 in the case of animal genes
POLASIG2	785	(+)	AATTAAA	S000081		2370848	"PolyA signal"; poly A signal found in rice alpha-amylase; -10 to DE -30 in the case of animal genes
POLASIG2	1332	(-)	AATTAAA	S000081		2370848	"PolyA signal"; poly A signal found in rice alpha-amylase; -10 to DE -30 in the case of animal genes
POLASIG2	1354	(-)	AATTAAA	S000081		2370848	"PolyA signal"; poly A signal found in rice alpha-amylase; -10 to DE -30 in the case of animal genes
POLASIG2	1357	(+)	AATTAAA	S000081		2370848	"PolyA signal"; poly A signal found in rice alpha-amylase; -10 to DE -30 in the case of animal genes
POLASIG2	1695	(-)	AATTAAA	S000081		2370848	"PolyA signal"; poly A signal found in rice alpha-amylase; -10 to DE -30 in the case of animal genes
POLASIG2	1720	(-)	AATTAAA	S000081		2370848	"PolyA signal"; poly A signal found in rice alpha-amylase; -10 to DE -30 in the case of animal genes
POLASIG3	112	(-)	AATAAT	S000088		3697078	"Plant polyA signal"; Consensus sequence for plant polyadenylation signal
POLASIG3	152	(-)	AATAAT	S000088		3697078	"Plant polyA signal"; Consensus sequence for plant polyadenylation signal
POLASIG3	283	(-)	AATAAT	S000088		3697078	"Plant polyA signal"; Consensus sequence for plant polyadenylation signal
POLASIG3	296	(-)	AATAAT	S000088		3697078	"Plant polyA signal"; Consensus sequence for plant polyadenylation signal
POLASIG3	345	(+)	AATAAT	S000088		3697078	"Plant polyA signal"; Consensus sequence for plant polyadenylation signal
POLASIG3	603	(-)	AATAAT	S000088		3697078	"Plant polyA signal"; Consensus sequence for plant polyadenylation signal
POLASIG3	794	(-)	AATAAT	S000088		3697078	"Plant polyA signal"; Consensus sequence for plant polyadenylation signal
POLASIG3	1328	(-)	AATAAT	S000088		3697078	"Plant polyA signal"; Consensus sequence for plant polyadenylation signal
POLASIG3	1438	(+)	AATAAT	S000088		3697078	"Plant polyA signal"; Consensus sequence for plant polyadenylation signal
POLASIG3	1557	(+)	AATAAT	S000088		3697078	"Plant polyA signal"; Consensus sequence for plant polyadenylation signal
POLASIG3	1566	(+)	AATAAT	S000088		3697078	"Plant polyA signal"; Consensus sequence for plant polyadenylation signal
POLASIG3	1575	(-)	AATAAT	S000088		3697078	"Plant polyA signal"; Consensus sequence for plant polyadenylation signal
POLASIG3	1586	(-)	AATAAT	S000088		3697078	"Plant polyA signal"; Consensus sequence for plant polyadenylation signal
POLASIG3	1655	(+)	AATAAT	S000088		3697078	"Plant polyA signal"; Consensus sequence for plant polyadenylation signal
POLASIG3	1669	(-)	AATAAT	S000088		3697078	"Plant polyA signal"; Consensus sequence for plant polyadenylation signal
POLASIG3	1713	(-)	AATAAT	S000088		3697078	"Plant polyA signal"; Consensus sequence for plant polyadenylation signal
POLASIG3	2017	(+)	AATAAT	S000088		3697078	"Plant polyA signal"; Consensus sequence for plant polyadenylation signal
POLLEN1LELAT52	429	(-)	AGAAA	S000245		9678581, 14976239	One of two co-dependent regulatory elements responsible for pollen specific activation of tomato (L.e.) lat52 gene; Found at -72 to -68 region; See S000246 (POLLEN2LELAT52)
POLLEN1LELAT52	1194	(-)	AGAAA	S000245		9678581, 14976239	One of two co-dependent regulatory elements responsible for pollen specific activation of tomato (L.e.) lat52 gene; Found at -72 to -68 region; See S000246 (POLLEN2LELAT52)
POLLEN1LELAT52	1493	(-)	AGAAA	S000245		9678581, 14976239	One of two co-dependent regulatory elements responsible for pollen specific activation of tomato (L.e.) lat52 gene; Found at -72 to -68 region; See S000246 (POLLEN2LELAT52)
POLLEN1LELAT52	1673	(-)	AGAAA	S000245		9678581, 14976239	One of two co-dependent regulatory elements responsible for pollen specific activation of tomato (L.e.) lat52 gene; Found at -72 to -68 region; See S000246 (POLLEN2LELAT52)
POLLEN1LELAT52	1701	(-)	AGAAA	S000245		9678581, 14976239	One of two co-dependent regulatory elements responsible for pollen specific activation of tomato (L.e.) lat52 gene; Found at -72 to -68 region; See S000246 (POLLEN2LELAT52)
POLLEN1LELAT52	1733	(-)	AGAAA	S000245		9678581, 14976239	One of two co-dependent regulatory elements responsible for pollen specific activation of tomato (L.e.) lat52 gene; Found at -72 to -68 region; See S000246 (POLLEN2LELAT52)
PRECONSCRHSP70A	885	(-)	SCGAYNRNNNNNNNNNNNNNNNHD	S000506		16971458	Consensus sequence of PRE (plastid response element) in the promoters of HSP70A in Chlamydomonas; Involved in induction of HSP70A gene by both MgProto and light; S=G/C; Y=C/T; R=A/G; H=T/C/A; D=A/T/G
PYRIMIDINEBOXOSRAMY1A	802	(-)	CCTTTT	S000259		9506846, 12226491	Pyrimidine box found in rice (O.s.) alpha-amylase (RAmy1A) gene; Gibberellin-respons cis-element of GARE and pyrimidine box are partially involved in sugar repression; Found in the promoter of barley alpha-amylase (Amy2/32b) gene which is induced in the aleurone layers in response to GA; BPBF protein binds specifically to this site
PYRIMIDINEBOXOSRAMY1A	1400	(-)	CCTTTT	S000259		9506846, 12226491	Pyrimidine box found in rice (O.s.) alpha-amylase (RAmy1A) gene; Gibberellin-respons cis-element of GARE and pyrimidine box are partially involved in sugar repression; Found in the promoter of barley alpha-amylase (Amy2/32b) gene which is induced in the aleurone layers in response to GA; BPBF protein binds specifically to this site
RBCSCONSENSUS	1919	(+)	AATCCAA	S000127		2347304	rbcS general consensus sequence
REALPHALGLHCB21	1898	(+)	AACCAA	S000362		8597658	"REalpha" found in Lemna gibba Lhcb21 gene promoter; Located at -134 to -129; Binding site of proteins of whole-cell extracts; The DNA binding activity is high in etiolated plants but much lower in green plants; Required for phytochrome regulation
RHERPATEXPA7	104	(-)	KCACGW	S000512		17098810	"Right part of RHEs (Root Hair-specific cis-Elements)" conserved among the Arabidopsis thaliana A7 (AtEXPA7) orthologous (and paralogous) genes from diverse angiosperm species with different hair distribution patterns; K=G/T; W=T/A
RHERPATEXPA7	189	(-)	KCACGW	S000512		17098810	"Right part of RHEs (Root Hair-specific cis-Elements)" conserved among the Arabidopsis thaliana A7 (AtEXPA7) orthologous (and paralogous) genes from diverse angiosperm species with different hair distribution patterns; K=G/T; W=T/A
RHERPATEXPA7	529	(+)	KCACGW	S000512		17098810	"Right part of RHEs (Root Hair-specific cis-Elements)" conserved among the Arabidopsis thaliana A7 (AtEXPA7) orthologous (and paralogous) genes from diverse angiosperm species with different hair distribution patterns; K=G/T; W=T/A
RHERPATEXPA7	1064	(+)	KCACGW	S000512		17098810	"Right part of RHEs (Root Hair-specific cis-Elements)" conserved among the Arabidopsis thaliana A7 (AtEXPA7) orthologous (and paralogous) genes from diverse angiosperm species with different hair distribution patterns; K=G/T; W=T/A
RHERPATEXPA7	1987	(+)	KCACGW	S000512		17098810	"Right part of RHEs (Root Hair-specific cis-Elements)" conserved among the Arabidopsis thaliana A7 (AtEXPA7) orthologous (and paralogous) genes from diverse angiosperm species with different hair distribution patterns; K=G/T; W=T/A
ROOTMOTIFTAPOX1	184	(-)	ATATT	S000098		7581519	Evaluation in tobacco of the organ specificity and strength of the rol D promoter, domain A of the 35S promoter and the 35S^2 promoter
ROOTMOTIFTAPOX1	185	(+)	ATATT	S000098		7581519	Evaluation in tobacco of the organ specificity and strength of the rol D promoter, domain A of the 35S promoter and the 35S^2 promoter
ROOTMOTIFTAPOX1	280	(-)	ATATT	S000098		7581519	Evaluation in tobacco of the organ specificity and strength of the rol D promoter, domain A of the 35S promoter and the 35S^2 promoter
ROOTMOTIFTAPOX1	281	(+)	ATATT	S000098		7581519	Evaluation in tobacco of the organ specificity and strength of the rol D promoter, domain A of the 35S promoter and the 35S^2 promoter
ROOTMOTIFTAPOX1	389	(+)	ATATT	S000098		7581519	Evaluation in tobacco of the organ specificity and strength of the rol D promoter, domain A of the 35S promoter and the 35S^2 promoter
ROOTMOTIFTAPOX1	542	(-)	ATATT	S000098		7581519	Evaluation in tobacco of the organ specificity and strength of the rol D promoter, domain A of the 35S promoter and the 35S^2 promoter
ROOTMOTIFTAPOX1	666	(-)	ATATT	S000098		7581519	Evaluation in tobacco of the organ specificity and strength of the rol D promoter, domain A of the 35S promoter and the 35S^2 promoter
ROOTMOTIFTAPOX1	667	(+)	ATATT	S000098		7581519	Evaluation in tobacco of the organ specificity and strength of the rol D promoter, domain A of the 35S promoter and the 35S^2 promoter
ROOTMOTIFTAPOX1	828	(-)	ATATT	S000098		7581519	Evaluation in tobacco of the organ specificity and strength of the rol D promoter, domain A of the 35S promoter and the 35S^2 promoter
ROOTMOTIFTAPOX1	829	(+)	ATATT	S000098		7581519	Evaluation in tobacco of the organ specificity and strength of the rol D promoter, domain A of the 35S promoter and the 35S^2 promoter
ROOTMOTIFTAPOX1	972	(+)	ATATT	S000098		7581519	Evaluation in tobacco of the organ specificity and strength of the rol D promoter, domain A of the 35S promoter and the 35S^2 promoter
ROOTMOTIFTAPOX1	1489	(-)	ATATT	S000098		7581519	Evaluation in tobacco of the organ specificity and strength of the rol D promoter, domain A of the 35S promoter and the 35S^2 promoter
ROOTMOTIFTAPOX1	1490	(+)	ATATT	S000098		7581519	Evaluation in tobacco of the organ specificity and strength of the rol D promoter, domain A of the 35S promoter and the 35S^2 promoter
ROOTMOTIFTAPOX1	1514	(-)	ATATT	S000098		7581519	Evaluation in tobacco of the organ specificity and strength of the rol D promoter, domain A of the 35S promoter and the 35S^2 promoter
ROOTMOTIFTAPOX1	1541	(-)	ATATT	S000098		7581519	Evaluation in tobacco of the organ specificity and strength of the rol D promoter, domain A of the 35S promoter and the 35S^2 promoter
ROOTMOTIFTAPOX1	1542	(+)	ATATT	S000098		7581519	Evaluation in tobacco of the organ specificity and strength of the rol D promoter, domain A of the 35S promoter and the 35S^2 promoter
ROOTMOTIFTAPOX1	1615	(+)	ATATT	S000098		7581519	Evaluation in tobacco of the organ specificity and strength of the rol D promoter, domain A of the 35S promoter and the 35S^2 promoter
ROOTMOTIFTAPOX1	1684	(+)	ATATT	S000098		7581519	Evaluation in tobacco of the organ specificity and strength of the rol D promoter, domain A of the 35S promoter and the 35S^2 promoter
ROOTMOTIFTAPOX1	1782	(+)	ATATT	S000098		7581519	Evaluation in tobacco of the organ specificity and strength of the rol D promoter, domain A of the 35S promoter and the 35S^2 promoter
ROOTMOTIFTAPOX1	1793	(+)	ATATT	S000098		7581519	Evaluation in tobacco of the organ specificity and strength of the rol D promoter, domain A of the 35S promoter and the 35S^2 promoter
ROOTMOTIFTAPOX1	2020	(-)	ATATT	S000098		7581519	Evaluation in tobacco of the organ specificity and strength of the rol D promoter, domain A of the 35S promoter and the 35S^2 promoter
RYREPEATBNNAPA	1144	(-)	CATGCA	S000264		10480393, 11029704	"RY repeat" found in RY/G box (the complex containing the two RY repeats and the G-box) of napA gene in Brassica napus (B.n.); Found between -78 and -50; Required for seed specific expression
S1FBOXSORPS1L21	1739	(+)	ATGGTA	S000223		7630938	"TATA box"; TATA box found in the 5'upstream region of pea (Pisum sativum) glutamine synthetase gene; a functional TATA element by in vivo analysis
S1FSORPL21	1739	(+)	ATGGTATT	S000215		1429696, 8455634, 9286115	"S1F binding site" ("S1 site") in spinach (S.o.) RPL21 gene encoding the plastid ribosomal protein L21; Negative element; Might play a role in downregulating RPL21 promoter activity
SEBFCONSSTPR10A	23	(-)	YTGTCWC	S000391		10476078, 16270233, 15829602, 10810148, 15328536, 15047898, 12036261	ARF (auxin response factor) binding site found in the promoters of primary/early auxin response genes of Arabidopsis thaliana
SEBFCONSSTPR10A	1261	(+)	YTGTCWC	S000391		10476078, 16270233, 15829602, 10810148, 15328536, 15047898, 12036261	ARF (auxin response factor) binding site found in the promoters of primary/early auxin response genes of Arabidopsis thaliana
SEF1MOTIF	1782	(+)	ATATTTAWW	S000006		2535514, 1893110	"SEF1 (soybean embryo factor 1)" binding motif; sequence found in 5'-upstream region (-640; -765) of soybean beta-conglicinin (7S globulin) gene; W=A/T
SEF4MOTIFGM7S	206	(+)	RTTTTTR	S000103		2535514, 1893110	"SEF4 binding site"; Soybean (G.m.) consensus sequence found in 5'upstream region (-199) of beta-conglycinin (7S globulin) gene (Gmg17.1); "Binding with SEF4 (soybean embryo factor 4)"; R=A/G
SEF4MOTIFGM7S	341	(-)	RTTTTTR	S000103		2535514, 1893110	"SEF4 binding site"; Soybean (G.m.) consensus sequence found in 5'upstream region (-199) of beta-conglycinin (7S globulin) gene (Gmg17.1); "Binding with SEF4 (soybean embryo factor 4)"; R=A/G
SEF4MOTIFGM7S	366	(+)	RTTTTTR	S000103		2535514, 1893110	"SEF4 binding site"; Soybean (G.m.) consensus sequence found in 5'upstream region (-199) of beta-conglycinin (7S globulin) gene (Gmg17.1); "Binding with SEF4 (soybean embryo factor 4)"; R=A/G
SEF4MOTIFGM7S	616	(-)	RTTTTTR	S000103		2535514, 1893110	"SEF4 binding site"; Soybean (G.m.) consensus sequence found in 5'upstream region (-199) of beta-conglycinin (7S globulin) gene (Gmg17.1); "Binding with SEF4 (soybean embryo factor 4)"; R=A/G
SEF4MOTIFGM7S	833	(-)	RTTTTTR	S000103		2535514, 1893110	"SEF4 binding site"; Soybean (G.m.) consensus sequence found in 5'upstream region (-199) of beta-conglycinin (7S globulin) gene (Gmg17.1); "Binding with SEF4 (soybean embryo factor 4)"; R=A/G
SEF4MOTIFGM7S	1185	(-)	RTTTTTR	S000103		2535514, 1893110	"SEF4 binding site"; Soybean (G.m.) consensus sequence found in 5'upstream region (-199) of beta-conglycinin (7S globulin) gene (Gmg17.1); "Binding with SEF4 (soybean embryo factor 4)"; R=A/G
SEF4MOTIFGM7S	1370	(+)	RTTTTTR	S000103		2535514, 1893110	"SEF4 binding site"; Soybean (G.m.) consensus sequence found in 5'upstream region (-199) of beta-conglycinin (7S globulin) gene (Gmg17.1); "Binding with SEF4 (soybean embryo factor 4)"; R=A/G
SEF4MOTIFGM7S	1562	(-)	RTTTTTR	S000103		2535514, 1893110	"SEF4 binding site"; Soybean (G.m.) consensus sequence found in 5'upstream region (-199) of beta-conglycinin (7S globulin) gene (Gmg17.1); "Binding with SEF4 (soybean embryo factor 4)"; R=A/G
SEF4MOTIFGM7S	1617	(+)	RTTTTTR	S000103		2535514, 1893110	"SEF4 binding site"; Soybean (G.m.) consensus sequence found in 5'upstream region (-199) of beta-conglycinin (7S globulin) gene (Gmg17.1); "Binding with SEF4 (soybean embryo factor 4)"; R=A/G
SEF4MOTIFGM7S	1838	(-)	RTTTTTR	S000103		2535514, 1893110	"SEF4 binding site"; Soybean (G.m.) consensus sequence found in 5'upstream region (-199) of beta-conglycinin (7S globulin) gene (Gmg17.1); "Binding with SEF4 (soybean embryo factor 4)"; R=A/G
SORLIP1AT	465	(+)	GCCAC	S000482		14681527, 16284311	Over-represented in light-induced cotyledon and root common genes and root-specific genes (Jiao et al. 2005)
SREATMSD	1312	(+)	TTATCC	S000470		15908603	"sugar-repressive element (SRE)" found in 272 of the 1592 down-regulated genes after main stem decapitation in Arabidopsis
SURECOREATSULTR11	23	(+)	GAGAC	S000499		15842617	Core of sulfur-responsive element (SURE) found in the promoter of SULTR1;1 high-affinity sulfate transporter gene in Arabidopsis; SURE contains auxin response factor (ARF) binding sequence(GAGACA)
SURECOREATSULTR11	1112	(+)	GAGAC	S000499		15842617	Core of sulfur-responsive element (SURE) found in the promoter of SULTR1;1 high-affinity sulfate transporter gene in Arabidopsis; SURE contains auxin response factor (ARF) binding sequence(GAGACA)
SURECOREATSULTR11	1263	(-)	GAGAC	S000499		15842617	Core of sulfur-responsive element (SURE) found in the promoter of SULTR1;1 high-affinity sulfate transporter gene in Arabidopsis; SURE contains auxin response factor (ARF) binding sequence(GAGACA)
SURECOREATSULTR11	1268	(-)	GAGAC	S000499		15842617	Core of sulfur-responsive element (SURE) found in the promoter of SULTR1;1 high-affinity sulfate transporter gene in Arabidopsis; SURE contains auxin response factor (ARF) binding sequence(GAGACA)
SURECOREATSULTR11	2034	(+)	GAGAC	S000499		15842617	Core of sulfur-responsive element (SURE) found in the promoter of SULTR1;1 high-affinity sulfate transporter gene in Arabidopsis; SURE contains auxin response factor (ARF) binding sequence(GAGACA)
TAAAGSTKST1	67	(+)	TAAAG	S000387		11737782	TAAAG motif found in promoter of Solanum tuberosum (S.t.) KST1 gene; Target site for trans-acting StDof1 protein controlling guard cell-specific gene expression; KST1 gene encodes a K+ influx channel of guard cells
TAAAGSTKST1	338	(-)	TAAAG	S000387		11737782	TAAAG motif found in promoter of Solanum tuberosum (S.t.) KST1 gene; Target site for trans-acting StDof1 protein controlling guard cell-specific gene expression; KST1 gene encodes a K+ influx channel of guard cells
TAAAGSTKST1	703	(+)	TAAAG	S000387		11737782	TAAAG motif found in promoter of Solanum tuberosum (S.t.) KST1 gene; Target site for trans-acting StDof1 protein controlling guard cell-specific gene expression; KST1 gene encodes a K+ influx channel of guard cells
TAAAGSTKST1	893	(-)	TAAAG	S000387		11737782	TAAAG motif found in promoter of Solanum tuberosum (S.t.) KST1 gene; Target site for trans-acting StDof1 protein controlling guard cell-specific gene expression; KST1 gene encodes a K+ influx channel of guard cells
TAAAGSTKST1	1604	(-)	TAAAG	S000387		11737782	TAAAG motif found in promoter of Solanum tuberosum (S.t.) KST1 gene; Target site for trans-acting StDof1 protein controlling guard cell-specific gene expression; KST1 gene encodes a K+ influx channel of guard cells
TAAAGSTKST1	1951	(+)	TAAAG	S000387		11737782	TAAAG motif found in promoter of Solanum tuberosum (S.t.) KST1 gene; Target site for trans-acting StDof1 protein controlling guard cell-specific gene expression; KST1 gene encodes a K+ influx channel of guard cells
TATABOX2	641	(+)	TATAAAT	S000109		2710102, 14660650	TATA box found in the 5'upstream region of pea legA gene; sporamin A of sweet potato; TATA box found in beta-phaseolin promoter
TATABOX2	1442	(-)	TATAAAT	S000109		2710102, 14660650	TATA box found in the 5'upstream region of pea legA gene; sporamin A of sweet potato; TATA box found in beta-phaseolin promoter
TATABOX2	1651	(+)	TATAAAT	S000109		2710102, 14660650	TATA box found in the 5'upstream region of pea legA gene; sporamin A of sweet potato; TATA box found in beta-phaseolin promoter
TATABOX3	319	(-)	TATTAAT	S000110		N/A	"TATA box"; TATA box found in the 5'upstream region of sweet potato sporamin A gene
TATABOX3	490	(-)	TATTAAT	S000110		N/A	"TATA box"; TATA box found in the 5'upstream region of sweet potato sporamin A gene
TATABOX3	1880	(-)	TATTAAT	S000110		N/A	"TATA box"; TATA box found in the 5'upstream region of sweet potato sporamin A gene
TATABOX4	638	(-)	TATATAA	S000111		14660650	TATA box found in the 5'upstream region of sweet potato sporamin A gene
TATABOX4	639	(+)	TATATAA	S000111		14660650	TATA box found in the 5'upstream region of sweet potato sporamin A gene
TATABOX4	1680	(-)	TATATAA	S000111		14660650	TATA box found in the 5'upstream region of sweet potato sporamin A gene
TATABOX4	1824	(-)	TATATAA	S000111		14660650	TATA box found in the 5'upstream region of sweet potato sporamin A gene
TATABOX4	1969	(+)	TATATAA	S000111		14660650	TATA box found in the 5'upstream region of sweet potato sporamin A gene
TATABOX5	113	(+)	TTATTT	S000203		7630938	"TATA box"; TATA box found in the 5'upstream region of pea (Pisum sativum) glutamine synthetase gene; a functional TATA element by in vivo analysis
TATABOX5	153	(+)	TTATTT	S000203		7630938	"TATA box"; TATA box found in the 5'upstream region of pea (Pisum sativum) glutamine synthetase gene; a functional TATA element by in vivo analysis
TATABOX5	239	(-)	TTATTT	S000203		7630938	"TATA box"; TATA box found in the 5'upstream region of pea (Pisum sativum) glutamine synthetase gene; a functional TATA element by in vivo analysis
TATABOX5	244	(-)	TTATTT	S000203		7630938	"TATA box"; TATA box found in the 5'upstream region of pea (Pisum sativum) glutamine synthetase gene; a functional TATA element by in vivo analysis
TATABOX5	284	(+)	TTATTT	S000203		7630938	"TATA box"; TATA box found in the 5'upstream region of pea (Pisum sativum) glutamine synthetase gene; a functional TATA element by in vivo analysis
TATABOX5	344	(-)	TTATTT	S000203		7630938	"TATA box"; TATA box found in the 5'upstream region of pea (Pisum sativum) glutamine synthetase gene; a functional TATA element by in vivo analysis
TATABOX5	351	(+)	TTATTT	S000203		7630938	"TATA box"; TATA box found in the 5'upstream region of pea (Pisum sativum) glutamine synthetase gene; a functional TATA element by in vivo analysis
TATABOX5	556	(+)	TTATTT	S000203		7630938	"TATA box"; TATA box found in the 5'upstream region of pea (Pisum sativum) glutamine synthetase gene; a functional TATA element by in vivo analysis
TATABOX5	653	(+)	TTATTT	S000203		7630938	"TATA box"; TATA box found in the 5'upstream region of pea (Pisum sativum) glutamine synthetase gene; a functional TATA element by in vivo analysis
TATABOX5	795	(+)	TTATTT	S000203		7630938	"TATA box"; TATA box found in the 5'upstream region of pea (Pisum sativum) glutamine synthetase gene; a functional TATA element by in vivo analysis
TATABOX5	1329	(+)	TTATTT	S000203		7630938	"TATA box"; TATA box found in the 5'upstream region of pea (Pisum sativum) glutamine synthetase gene; a functional TATA element by in vivo analysis
TATABOX5	1437	(-)	TTATTT	S000203		7630938	"TATA box"; TATA box found in the 5'upstream region of pea (Pisum sativum) glutamine synthetase gene; a functional TATA element by in vivo analysis
TATABOX5	1451	(+)	TTATTT	S000203		7630938	"TATA box"; TATA box found in the 5'upstream region of pea (Pisum sativum) glutamine synthetase gene; a functional TATA element by in vivo analysis
TATABOX5	1556	(-)	TTATTT	S000203		7630938	"TATA box"; TATA box found in the 5'upstream region of pea (Pisum sativum) glutamine synthetase gene; a functional TATA element by in vivo analysis
TATABOX5	1565	(-)	TTATTT	S000203		7630938	"TATA box"; TATA box found in the 5'upstream region of pea (Pisum sativum) glutamine synthetase gene; a functional TATA element by in vivo analysis
TATABOX5	1587	(+)	TTATTT	S000203		7630938	"TATA box"; TATA box found in the 5'upstream region of pea (Pisum sativum) glutamine synthetase gene; a functional TATA element by in vivo analysis
TATABOX5	1594	(+)	TTATTT	S000203		7630938	"TATA box"; TATA box found in the 5'upstream region of pea (Pisum sativum) glutamine synthetase gene; a functional TATA element by in vivo analysis
TATABOX5	1654	(-)	TTATTT	S000203		7630938	"TATA box"; TATA box found in the 5'upstream region of pea (Pisum sativum) glutamine synthetase gene; a functional TATA element by in vivo analysis
TATABOX5	1670	(+)	TTATTT	S000203		7630938	"TATA box"; TATA box found in the 5'upstream region of pea (Pisum sativum) glutamine synthetase gene; a functional TATA element by in vivo analysis
TATABOX5	1714	(+)	TTATTT	S000203		7630938	"TATA box"; TATA box found in the 5'upstream region of pea (Pisum sativum) glutamine synthetase gene; a functional TATA element by in vivo analysis
TATABOX5	1730	(+)	TTATTT	S000203		7630938	"TATA box"; TATA box found in the 5'upstream region of pea (Pisum sativum) glutamine synthetase gene; a functional TATA element by in vivo analysis
TATABOX5	1870	(-)	TTATTT	S000203		7630938	"TATA box"; TATA box found in the 5'upstream region of pea (Pisum sativum) glutamine synthetase gene; a functional TATA element by in vivo analysis
TATABOX5	1874	(-)	TTATTT	S000203		7630938	"TATA box"; TATA box found in the 5'upstream region of pea (Pisum sativum) glutamine synthetase gene; a functional TATA element by in vivo analysis
TATABOX5	1902	(-)	TTATTT	S000203		7630938	"TATA box"; TATA box found in the 5'upstream region of pea (Pisum sativum) glutamine synthetase gene; a functional TATA element by in vivo analysis
TATABOXOSPAL	237	(-)	TATTTAA	S000400		11971135	Binding site for OsTBP2, found in the promoter of rice pal gene encoding phenylalanine ammonia-lyase
TATABOXOSPAL	557	(+)	TATTTAA	S000400		11971135	Binding site for OsTBP2, found in the promoter of rice pal gene encoding phenylalanine ammonia-lyase
TATABOXOSPAL	1330	(+)	TATTTAA	S000400		11971135	Binding site for OsTBP2, found in the promoter of rice pal gene encoding phenylalanine ammonia-lyase
TATABOXOSPAL	1452	(+)	TATTTAA	S000400		11971135	Binding site for OsTBP2, found in the promoter of rice pal gene encoding phenylalanine ammonia-lyase
TATABOXOSPAL	1783	(+)	TATTTAA	S000400		11971135	Binding site for OsTBP2, found in the promoter of rice pal gene encoding phenylalanine ammonia-lyase
TATAPVTRNALEU	639	(-)	TTTATATA	S000340		11971135	Binding site for OsTBP2, found in the promoter of rice pal gene encoding phenylalanine ammonia-lyase
TATCCACHVAL21	1078	(-)	TATCCAC	S000416		12535346, 15611149	"TATCCAC box" is a part of the conserved cis-acting response complex (GARC) that most often contain three sequence motifs, the TAACAAA box (see S000181), or GA-responsive element (GARE); the pyrimidine box, CCTTTT
TATCCAOSAMY	1079	(-)	TATCCA	S000403		12172034, 9553059, 16905658	"TATCCA" element found in alpha-amylase promoters of rice (O.s.) at positions ca.90 to 150bp upstream of the transcription start sites; Binding sites of OsMYBS1, OsMYBS2 and OsMYBS3 which mediate sugar and hormone regulation of alpha-amylase gene expression
TATCCAOSAMY	1313	(+)	TATCCA	S000403		12172034, 9553059, 16905658	"TATCCA" element found in alpha-amylase promoters of rice (O.s.) at positions ca.90 to 150bp upstream of the transcription start sites; Binding sites of OsMYBS1, OsMYBS2 and OsMYBS3 which mediate sugar and hormone regulation of alpha-amylase gene expression
TATCCAYMOTIFOSRAMY3D	1078	(-)	TATCCAY	S000256		S000256	9654148, 16762033	"TATCCAY motif" found in rice (O.s.) RAmy3D alpha-amylase gene promoter; Y=T/C
TATCCAYMOTIFOSRAMY3D	1313	(+)	TATCCAY	S000256		S000256	9654148, 16762033	"TATCCAY motif" found in rice (O.s.) RAmy3D alpha-amylase gene promoter; Y=T/C
TBOXATGAPB	6	(+)	ACTTTG	S000383		11442054	"Tbox" found in the Arabidopsis thaliana (A.T.) GAPB gene promoter; Located between -94 and -89 (T1) and also between -84 and -79 (T2); Mutations in the "Tbox" resulted in reductions of light-activated gene transcription
TBOXATGAPB	1529	(+)	ACTTTG	S000383		11442054	"Tbox" found in the Arabidopsis thaliana (A.T.) GAPB gene promoter; Located between -94 and -89 (T1) and also between -84 and -79 (T2); Mutations in the "Tbox" resulted in reductions of light-activated gene transcription
TGACGTVMAMY	102	(+)	TGACGT	S000377		11427683	"TGACGT motif" found in the Vigna mungo (V.m.) alpha-Amylase (Amy) gene promoter; Located between -128 and -123; Required for high level expression of alpha-Amylase in the cotyledons of the germinated seeds; See S000234;
TGACGTVMAMY	447	(+)	TGACGT	S000377		11427683	"TGACGT motif" found in the Vigna mungo (V.m.) alpha-Amylase (Amy) gene promoter; Located between -128 and -123; Required for high level expression of alpha-Amylase in the cotyledons of the germinated seeds; See S000234;
TGACGTVMAMY	479	(+)	TGACGT	S000377		11427683	"TGACGT motif" found in the Vigna mungo (V.m.) alpha-Amylase (Amy) gene promoter; Located between -128 and -123; Required for high level expression of alpha-Amylase in the cotyledons of the germinated seeds; See S000234;
TGACGTVMAMY	1243	(-)	TGACGT	S000377		11427683	"TGACGT motif" found in the Vigna mungo (V.m.) alpha-Amylase (Amy) gene promoter; Located between -128 and -123; Required for high level expression of alpha-Amylase in the cotyledons of the germinated seeds; See S000234;
UPRE2AT	477	(-)	CCACGTCATC	S000429		12535667, 12566592, 15781873, 16781668	"XBP1 binding site-like sequence" found in the plant UPRE (unfolded protein response element) in A.t.; Either of ERSEII or XBP1 binding sites is essential and sufficient for the UPR
UPRMOTIFIAT	479	(-)	CCACGTCA	S000425		12566592, 12535667	"Motif I" in the conserved UPR (unfolded protein response) cis-acting element in Arabidopsis genes coding for SAR1B, HSP-90, SBR-like, Ca-ATPase 4, CNX1, PDI, etc.
WBBOXPCWRKY1	416	(-)	TTTGACY	S000310		10072394	NtBBF1 (Dof protein from tobacco) binding site in Agrobacterium rhizogenes (A.r.) rolB gene; Found in regulatory domain B (-341 to -306); Required for tissue-specific expression and auxin induction
WBBOXPCWRKY1	563	(-)	TTTGACY	S000310		10072394	NtBBF1 (Dof protein from tobacco) binding site in Agrobacterium rhizogenes (A.r.) rolB gene; Found in regulatory domain B (-341 to -306); Required for tissue-specific expression and auxin induction
WBOXATNPR1	417	(-)	TTGAC	S000390		11449049, 11910004, 10785665, 12068113, 11101835	NPR1; WRKY; WRKY18; disease resistance; SA; W box;
WBOXATNPR1	564	(-)	TTGAC	S000390		11449049, 11910004, 10785665, 12068113, 11101835	NPR1; WRKY; WRKY18; disease resistance; SA; W box;
WBOXATNPR1	1071	(-)	TTGAC	S000390		11449049, 11910004, 10785665, 12068113, 11101835	NPR1; WRKY; WRKY18; disease resistance; SA; W box;
WBOXATNPR1	1183	(-)	TTGAC	S000390		11449049, 11910004, 10785665, 12068113, 11101835	NPR1; WRKY; WRKY18; disease resistance; SA; W box;
WBOXHVISO1	271	(-)	TGACT	S000442		12953112	A novel WRKY transcription factor, SUSIBA2, participates in sugar signaling in barley by binding to the sugar-responsive elements of the iso1 promoter
WBOXHVISO1	385	(-)	TGACT	S000442		12953112	A novel WRKY transcription factor, SUSIBA2, participates in sugar signaling in barley by binding to the sugar-responsive elements of the iso1 promoter
WBOXHVISO1	416	(-)	TGACT	S000442		12953112	A novel WRKY transcription factor, SUSIBA2, participates in sugar signaling in barley by binding to the sugar-responsive elements of the iso1 promoter
WBOXHVISO1	437	(-)	TGACT	S000442		12953112	A novel WRKY transcription factor, SUSIBA2, participates in sugar signaling in barley by binding to the sugar-responsive elements of the iso1 promoter
WBOXHVISO1	563	(-)	TGACT	S000442		12953112	A novel WRKY transcription factor, SUSIBA2, participates in sugar signaling in barley by binding to the sugar-responsive elements of the iso1 promoter
WBOXHVISO1	1772	(-)	TGACT	S000442		12953112	A novel WRKY transcription factor, SUSIBA2, participates in sugar signaling in barley by binding to the sugar-responsive elements of the iso1 promoter
WBOXNTCHN48	437	(-)	CTGACY	S000508		15358520	"W box" identified in the region between -125 and -69 of a tobacco class I basic chitinase gene CHN48; NtWRKY1, NtWRKY2 and NtWRKY4 bound to W box; NtWRKYs possibly involved in elicitor-respsonsive transcription of defense genes in tobacco; Y=C/T
WBOXNTCHN48	1772	(-)	CTGACY	S000508		15358520	"W box" identified in the region between -125 and -69 of a tobacco class I basic chitinase gene CHN48; NtWRKY1, NtWRKY2 and NtWRKY4 bound to W box; NtWRKYs possibly involved in elicitor-respsonsive transcription of defense genes in tobacco; Y=C/T
WBOXNTERF3	271	(-)	TGACY	S000457		15509567	W box" found in the promoter region of a transcriptional repressor ERF3 gene in tobacco; May be involved in activation of ERF3 gene by wounding; (Nishiuchi et al., 2004)
WBOXNTERF3	385	(-)	TGACY	S000457		15509567	W box" found in the promoter region of a transcriptional repressor ERF3 gene in tobacco; May be involved in activation of ERF3 gene by wounding; (Nishiuchi et al., 2004)
WBOXNTERF3	416	(-)	TGACY	S000457		15509567	W box" found in the promoter region of a transcriptional repressor ERF3 gene in tobacco; May be involved in activation of ERF3 gene by wounding; (Nishiuchi et al., 2004)
WBOXNTERF3	437	(-)	TGACY	S000457		15509567	W box" found in the promoter region of a transcriptional repressor ERF3 gene in tobacco; May be involved in activation of ERF3 gene by wounding; (Nishiuchi et al., 2004)
WBOXNTERF3	563	(-)	TGACY	S000457		15509567	W box" found in the promoter region of a transcriptional repressor ERF3 gene in tobacco; May be involved in activation of ERF3 gene by wounding; (Nishiuchi et al., 2004)
WBOXNTERF3	949	(+)	TGACY	S000457		15509567	W box" found in the promoter region of a transcriptional repressor ERF3 gene in tobacco; May be involved in activation of ERF3 gene by wounding; (Nishiuchi et al., 2004)
WBOXNTERF3	1772	(-)	TGACY	S000457		15509567	W box" found in the promoter region of a transcriptional repressor ERF3 gene in tobacco; May be involved in activation of ERF3 gene by wounding; (Nishiuchi et al., 2004)
WRKY71OS	102	(+)	TGAC	S000447		15047897, 15618416, 10469648, 10785665	WRKY; GA; MYB; W box; TGAC; PR proteins;
WRKY71OS	272	(-)	TGAC	S000447		15047897, 15618416, 10469648, 10785665	WRKY; GA; MYB; W box; TGAC; PR proteins;
WRKY71OS	386	(-)	TGAC	S000447		15047897, 15618416, 10469648, 10785665	WRKY; GA; MYB; W box; TGAC; PR proteins;
WRKY71OS	417	(-)	TGAC	S000447		15047897, 15618416, 10469648, 10785665	WRKY; GA; MYB; W box; TGAC; PR proteins;
WRKY71OS	438	(-)	TGAC	S000447		15047897, 15618416, 10469648, 10785665	WRKY; GA; MYB; W box; TGAC; PR proteins;
WRKY71OS	447	(+)	TGAC	S000447		15047897, 15618416, 10469648, 10785665	WRKY; GA; MYB; W box; TGAC; PR proteins;
WRKY71OS	453	(-)	TGAC	S000447		15047897, 15618416, 10469648, 10785665	WRKY; GA; MYB; W box; TGAC; PR proteins;
WRKY71OS	472	(-)	TGAC	S000447		15047897, 15618416, 10469648, 10785665	WRKY; GA; MYB; W box; TGAC; PR proteins;
WRKY71OS	479	(+)	TGAC	S000447		15047897, 15618416, 10469648, 10785665	WRKY; GA; MYB; W box; TGAC; PR proteins;
WRKY71OS	547	(-)	TGAC	S000447		15047897, 15618416, 10469648, 10785665	WRKY; GA; MYB; W box; TGAC; PR proteins;
WRKY71OS	564	(-)	TGAC	S000447		15047897, 15618416, 10469648, 10785665	WRKY; GA; MYB; W box; TGAC; PR proteins;
WRKY71OS	708	(+)	TGAC	S000447		15047897, 15618416, 10469648, 10785665	WRKY; GA; MYB; W box; TGAC; PR proteins;
WRKY71OS	949	(+)	TGAC	S000447		15047897, 15618416, 10469648, 10785665	WRKY; GA; MYB; W box; TGAC; PR proteins;
WRKY71OS	1071	(-)	TGAC	S000447		15047897, 15618416, 10469648, 10785665	WRKY; GA; MYB; W box; TGAC; PR proteins;
WRKY71OS	1183	(-)	TGAC	S000447		15047897, 15618416, 10469648, 10785665	WRKY; GA; MYB; W box; TGAC; PR proteins;
WRKY71OS	1245	(-)	TGAC	S000447		15047897, 15618416, 10469648, 10785665	WRKY; GA; MYB; W box; TGAC; PR proteins;
WRKY71OS	1773	(-)	TGAC	S000447		15047897, 15618416, 10469648, 10785665	WRKY; GA; MYB; W box; TGAC; PR proteins;
WUSATAg	895	(+)	TTAATGG	S000433		12904206	Target sequence of WUS in the intron of AGAMOUS gene in Arabidopsis
WUSATAg	1412	(-)	TTAATGG	S000433		12904206	Target sequence of WUS in the intron of AGAMOUS gene in Arabidopsis
XYLAT	923	(-)	ACAAAGAA	S000510		16969662	Cis-element identified among the promoters of the "core xylem gene set"
